# Supplementary material for: Decreased plasma cartilage acidic protein 1 in COVID‐19
Source: Physiol Rep. 2023 Sep 4;11(17):e15814. doi: 10.14814/phy2.15814 (PMC10477339; doi:10.14814/phy2.15814)
Supplement: Supplementary file 1 — Data S1. [file PHY2-11-e15814-s001.zip › phy215814-sup-0001-Supinfo1.xlsx]

## Sheet: Sheet1
Biomolecule ID	Majority Protein ID	Protein name	Gene name	Mean	SD	CV (%)	r (Pearson) vs CRTAC1 ELISA	P (two-tailed)	Type of protein	Cell(s) of origin	AcPP
8118	P27918;E9PAQ1	Properdin	CFP	6.853	0.242	3.531	0.3807	<0.0001	secreted	monocytes, neutrophils	no
8298	Q96PD5;Q96PD5-2	N-acetylmuramoyl-L-alanine amidase	PGLYRP2	7.719	0.2046	2.651	0.3254	0.0008	secreted	liver	no
7923	P02768;B7WNR0;H0YA55;D6RHD5;P02768-2;C9JKR2	Serum albumin	ALB	10.35	0.07061	0.6822	0.3191	0.0011	secreted	liver	neg
8252	Q16610;Q16610-4;Q16610-2	Extracellular matrix protein 1	ECM1	7.014	0.1479	2.109	0.3088	0.0016	secreted	skin, others	no
8273	Q6UXB8;Q6UXB8-2	Peptidase inhibitor 16	PI16	5.382	0.612	11.37	0.3079	0.0016	secreted	many	no
7974	P06396;A0A0A0MS51;A0A0A0MT01;P06396-4;P06396-3;CON__Q3SX14	Gelsolin	GSN	8.036	0.1563	1.946	0.3005	0.0021	secreted, cytoplasmic	many	no
7758	E9PHK0;P05452	Tetranectin	CLEC3B	7.304	0.1648	2.257	0.2877	0.0034	secreted	many	no
8216	Q04756;D6RAR4	Hepatocyte growth factor activator;Hepatocyte growth factor activator short chain;Hepatocyte growth factor activator long chain	HGFAC	6.662	0.2385	3.58	0.2856	0.0036	secreted	liver	no
7733	C9JF17;P05090	Apolipoprotein D	APOD	8.448	0.2294	2.715	0.2688	0.0063	secreted	many	no
7829	O95831-4;O95831;O95831-6;O95831-3	Apoptosis-inducing factor 1, mitochondrial	AIFM1	5.518	0.8006	14.51	0.2572	0.0091	mitochandrial	many	no
7922	P02766;A0A087WT59;A0A087WV45	Transthyretin	TTR	9.302	0.2401	2.581	0.255	0.0097	secreted	liver, neural	neg
8202	P80108	Phosphatidylinositol-glycan-specific phospholipase D	GPLD1	6.781	0.2746	4.049	0.2338	0.018	secreted	liver	no
7959	P05160	Coagulation factor XIII B chain	F13B	7.224	0.1957	2.709	0.2334	0.0183	secreted	liver	no
7921	P02765;C9JV77	Alpha-2-HS-glycoprotein;Alpha-2-HS-glycoprotein chain A;Alpha-2-HS-glycoprotein chain B	AHSG	8.724	0.185	2.121	0.2126	0.0319	secreted	liver	no
7630	A0A087X0M8;O00533;O00533-2	Neural cell adhesion molecule L1-like protein;Processed neural cell adhesion molecule L1-like protein	CHL1	5.013	0.4271	8.521	0.2029	0.0408	cell surface	nervous	no
8156	P43652	Afamin	AFM	7.873	0.226	2.871	0.184	0.0641	secreted	liver	no					not much known
7978	P06727	Apolipoprotein A-IV	APOA4	8.217	0.3118	3.794	0.1794	0.0712	secreted	intestine	no
8318	Q9UGM5;Q9UGM5-2;E9PG08	Fetuin-B	FETUB	6.848	0.3489	5.094	0.1784	0.0728	secreted	liver	no
7655	A0A0B4J1X8		IGHV3-43	7.047	0.3848	5.46	0.1699	0.0877	secreted	b-cell	no
7941	P04196	Histidine-rich glycoprotein	HRG	8.167	0.1919	2.35	0.1663	0.0948	secreted	liver	no
7905	P02647;F8W696	Apolipoprotein A-I;Proapolipoprotein A-I;Truncated apolipoprotein A-I	APOA1	9.63	0.1287	1.337	0.1658	0.0959	secreted	liver, small intesting	no
7778	G3XAP6;P49747;P49747-2;CON__ENSEMBL:ENSBTAP00000006074		COMP	5.526	0.4907	8.879	0.162	0.1037	secreted	cartilage	no
8264	Q5T985		ITIH2	8.451	0.1678	1.986	0.1618	0.1043	secreted	liver	no
8336	V9GYM3;P02652;V9GYE3;V9GYG9	Apolipoprotein A-II;Proapolipoprotein A-II;Truncated apolipoprotein A-II	APOA2	8.049	0.2702	3.357	0.161	0.1059	secreted	liver	no
8248	Q15848	Adiponectin	ADIPOQ	6.914	0.368	5.322	0.1608	0.1063	secreted	adipose tissue	no
8250	Q16270-2;Q16270	Insulin-like growth factor-binding protein 7	IGFBP7	5.148	0.4933	9.582	0.1563	0.1168	secreted	blood vessels	no
8303	Q99832-4	T-complex protein 1 subunit eta	CCT7	5.953	0.7815	13.13	0.1541	0.1219	cytoplasmic	many	no
8242	Q15166;F8WD41	Serum paraoxonase/lactonase 3	PON3	5.286	0.5173	9.785	0.1527	0.1256	secreted	liver, also AT2	no
8089	P19827;P19827-2;P19827-3	Inter-alpha-trypsin inhibitor heavy chain H1	ITIH1	8.45	0.152	1.799	0.1476	0.1388	secreted	liver	no
7642	A0A0A0MSI0;Q06830	Peroxiredoxin-1	PRDX1	5.65	0.7016	12.42	0.1451	0.1456	cytoplasmic	many	no
7792	J3KPA1;P54108;P54108-2;P54108-3;I3L0A1	Cysteine-rich secretory protein 3	CRISP3	5.829	0.4557	7.817	0.1414	0.1564	secreted	salivary gland, myelocytes	no
7849	P00748	Coagulation factor XII;Coagulation factor XIIa heavy chain;Beta-factor XIIa part 1;Coagulation factor XIIa light chain	F12	7.705	0.221	2.868	0.1385	0.1651	secreted	liver	no
7821	O75636;O75636-2	Ficolin-3	FCN3	7.719	0.3245	4.203	0.1346	0.1773	secreted	many, including lung	no
7845	P00739;P00739-2;A0A0A0MRD9	Haptoglobin-related protein	HPR	7.922	0.3407	4.301	0.1342	0.1788	non-classical secretion	liver	no
7929	P02790;Q9BS19	Hemopexin	HPX	9.299	0.1556	1.674	0.1331	0.1825	secreted	liver	no
8085	P18669;P15259	Phosphoglycerate mutase 1;Phosphoglycerate mutase 2	PGAM1;PGAM2	5.571	0.7374	13.24	0.1311	0.1891	cytoplasmic	many	no
8268	Q5VY30;P02753	Retinol-binding protein 4;Plasma retinol-binding protein(1-182);Plasma retinol-binding protein(1-181);Plasma retinol-binding protein(1-179);Plasma retinol-binding protein(1-176)	RBP4	8.338	0.3157	3.787	0.1273	0.2022	secreted	liver, adipose	neg
7861	P01042	Kininogen-1;Kininogen-1 heavy chain;T-kinin;Bradykinin;Lysyl-bradykinin;Kininogen-1 light chain;Low molecular weight growth-promoting factor	KNG1	8.58	0.1145	1.334	0.1264	0.2055	secreted	liver	no
8164	P51884	Lumican	LUM	7.553	0.2092	2.77	0.1243	0.2133	ECM	synovium	no
7928	P02787	Serotransferrin	TF	9.505	0.1108	1.166	0.1212	0.2251	secreted	liver	neg
7957	P05154;G3V2M1	Plasma serine protease inhibitor	SERPINA5	6.658	0.4498	6.756	0.1154	0.248	secreted	urogenital, liver	no
8096	P22891;P22891-2	Vitamin K-dependent protein Z	PROZ	6.436	0.3511	5.456	0.1141	0.2534	secreted	liver and others	no
7910	P02730;P02730-2;A0A0A0MS98	Band 3 anion transport protein	SLC4A1	5.228	0.5576	10.67	0.112	0.2624	cytoplasmic	red cell	no
7703	A0A3B3IQ51;P36980;V9GYE7;P36980-2;A0A3B3ISW6;A0A3B3IS00;A0A3B3IRW0	Complement factor H-related protein 2	CFHR2	6.84	0.3406	4.98	0.1059	0.2892	secreted	liver	no
7766	F8VZ49;F8W6I7;P09651-3;P09651-2;P09651;F8W646;Q32P51;A0A2R8Y4L2	Heterogeneous nuclear ribonucleoprotein A1;Heterogeneous nuclear ribonucleoprotein A1, N-terminally processed;Heterogeneous nuclear ribonucleoprotein A1-like 2	HNRNPA1;HNRNPA1L2	5.349	0.8853	16.55	0.1045	0.2957	cytoplasmic	many	no
8005	P08519	Apolipoprotein(a)	LPA	6.304	0.7374	11.7	0.1004	0.3154	secreted	many	no
7850	P00915;E5RHP7;E5RH81;E5RIF9;E5RG43;E5RFE7;E5RFL2	Carbonic anhydrase 1	CA1	7.163	0.3992	5.573	0.09511	0.3416	cytoplasmic	many	no
8020	P0C0L5;F5GXS0;A0A3B3ISA6	Complement C4-B;Complement C4 beta chain;Complement C4-B alpha chain;C4a anaphylatoxin;C4b-B;C4d-B;Complement C4 gamma chain	C4B	8.993	0.2063	2.294	0.09435	0.3455	secreted	liver	no
7721	B1ALD9;Q15063	periostin	POSTN	4.924	0.4173	8.474	0.09356	0.3496	secreted	skin, joint, others	no
8281	Q86UX7-2;Q86UX7;F5H1C6	Fermitin family homolog 3	FERMT3	7.113	0.8707	12.24	0.09172	0.3592	cytoplasmic	neutrophils	no
8198	P68871;A0A2R8Y7R2;F8W6P5	Hemoglobin subunit beta;LVV-hemorphin-7;Spinorphin	HBB	8.244	0.3897	4.727	0.09077	0.3643	cytoplasmic	red cell	no
7638	A0A0A0MS09;P01880;P01880-2	Ig delta chain C region	IGHD	6.845	0.892	13.03	0.0896	0.3705	secreted	b-cell	no
7857	P01023	Alpha-2-macroglobulin	A2M	9.33	0.143	1.533	0.08767	0.3809	secreted	liver ,lung	no
8142	P35858;P35858-2	Insulin-like growth factor-binding protein complex acid labile subunit	IGFALS	7.273	0.4487	6.169	0.08609	0.3896	secreted	liver, others	no
8290	Q92496-2;Q92496;A0A0C4DH21;Q92496-3	Complement factor H-related protein 4	CFHR4	6.074	0.5289	8.707	0.08607	0.3897	secreted	liver	no
8124	P29622	Kallistatin	SERPINA4	7.359	0.2766	3.759	0.08509	0.3952	secreted	liver	no
8003	P08493;P08493-2	Matrix Gla protein	MGP	6.149	0.7485	12.17	0.08154	0.4152	secreted	AT2 cells and others	no
7852	P00966;Q5T6L6	Argininosuccinate synthase	ASS1	5.757	1.335	23.18	0.08107	0.418	cytoplasmic	many	no
7717	A6XND1;A6XND0;P17936;P17936-2;H0Y5K2;B3KWK7;H0Y485;C9JMX4	Insulin-like growth factor-binding protein 3	IGFBP3	6.255	0.4015	6.419	0.07923	0.4286	secreted	many	no
8038	P10809	60 kDa heat shock protein, mitochondrial	HSPD1	6.321	0.574	9.081	0.07773	0.4374	mitochandrial	many	no
8074	P16070;P16070-17;H0Y5E4;H0YCV9;H0YD13;P16070-8;P16070-7;P16070-3;P16070-6;H0YDW7;P16070-4;P16070-5;P16070-9;P16070-14;P16070-16;P16070-10;P16070-11;P16070-13;P16070-12;P16070-18;P16070-15;H0YDX6;H0YD17;H0Y2P0;E9PKC6	CD44 antigen	CD44	6.351	0.184	2.898	0.07768	0.4377	cell surface	many	no
7916	P02749	Beta-2-glycoprotein 1	APOH	8.695	0.1686	1.94	0.07625	0.4462	secreted	liver	no
7665	A0A0C4DH24		IGKV6-21	6.198	0.9812	15.83	0.07491	0.4543	secreted	b-cell	no
7653	A0A0B4J1V7		IGHV7-81	5.542	0.955	17.23	0.07418	0.4587	secreted	b-cell	no
8126	P30043;A0A2R8YEP4;M0R192;A0A2R8Y7Y9;M0QZL1	Flavin reductase (NADPH)	BLVRB	5.905	0.6907	11.7	0.07392	0.4603	cytoplasmic	red cell precursors	no
7667	A0A0C4DH29		IGHV1-3	8.314	0.2898	3.486	0.07232	0.4701	secreted	b-cell	no
8110	P25705;P25705-2;P25705-3	ATP synthase subunit alpha, mitochondrial	ATP5A1	5.673	0.7872	13.88	0.07197	0.4722	mitochondrial	many	no
7858	P01024	Complement C3;Complement C3 beta chain;C3-beta-c;Complement C3 alpha chain;C3a anaphylatoxin;Acylation stimulating protein;Complement C3b alpha chain;Complement C3c alpha chain fragment 1;Complement C3dg fragment;Complement C3g fragment;Complement C3d fragment;Complement C3f fragment;Complement C3c alpha chain fragment 2	C3	9.334	0.1234	1.322	0.06809	0.4965	secreted	liver	no
7838	P00488	Coagulation factor XIII A chain	F13A1	7.117	0.2222	3.122	0.06551	0.513	cytoplasmic	platelets, others	no
7716	A6XMV8;A0A0J9YYC8;A6XMV9;P07478	Trypsin-2	PRSS2	6.072	0.887	14.61	0.06538	0.5139	secreted	many	no
7601	A0A075B6J1		IGLV5-37	6.119	1.021	16.69	0.06514	0.5154	secreted	b-cell	no
7851	P00918	Carbonic anhydrase 2	CA2	6.065	0.6561	10.82	0.06462	0.5188	cytoplasmic	many	no
7809	O14791;O14791-2;O14791-3	Apolipoprotein L1	APOL1	8.309	0.1729	2.081	0.06191	0.5365	secreted	liver	no
8137	P32119;A6NIW5	Peroxiredoxin-2	PRDX2	6.816	0.3361	4.932	0.0604	0.5465	cytoplasmic	many	no
7843	P00734;E9PIT3	Prothrombin;Activation peptide fragment 1;Activation peptide fragment 2;Thrombin light chain;Thrombin heavy chain	F2	8.503	0.1128	1.327	0.06001	0.5491	secreted	liver	no
7639	A0A0A0MS14		IGHV1-45	6.576	0.3384	5.147	0.05958	0.5519	secreted	b-cell	no
8106	P24592;A0A3B3IUE0;F8VYK9	Insulin-like growth factor-binding protein 6	IGFBP6	6.196	0.5126	8.273	0.05617	0.575	secreted	many	no
7735	C9JT10;A0A494BZW8;E7ERD7;Q9UKU0-7;A0A494C1I9;C9J8C7;A0A494C0J9;C9JPA5;A0A494C0B6;C9J3Z0;C9JK59;C9J4I1;Q9UKU0-5;Q9UKU0;Q9UKU0-3;Q9UKU0-6;Q9UKU0-2	Long-chain-fatty-acid--CoA ligase 6	ACSL6	5.862	0.3952	6.741	0.05579	0.5776	cytoplasmic	brain	no
8200	P69905;G3V1N2	Hemoglobin subunit alpha	HBA1;HBA2	8.727	0.3644	4.176	0.05561	0.5788	cytoplasmic	red cell	no
7763	F5H8B0;P08709-2;P08709	Coagulation factor VII;Factor VII light chain;Factor VII heavy chain	F7	6.148	0.4676	7.605	0.05404	0.5895	secreted	liver	no
8330	Q9Y6R7;A0A087WXI2	IgGFc-binding protein	FCGBP	6.394	0.5292	8.276	0.05254	0.6	secreted	mucosal tissues	no
7800	K7ERG9;P00746	Complement factor D	CFD	7.367	0.3435	4.663	0.05194	0.6042	secreted	many	no
7875	P01714	Ig lambda chain V-III region SH	IGLV3-19	8.448	0.3301	3.907	0.05149	0.6073	secreted	b-cell	no
8149	P40227;P40227-2	T-complex protein 1 subunit zeta	CCT6A	5.128	0.5984	11.67	0.04782	0.6331	cytoplasmic	many	no
8100	P23142;P23142-2;P23142-3	Fibulin-1	FBLN1	7.338	0.1923	2.621	0.04567	0.6485	secreted	many	no
7672	A0A0C4DH34		IGHV4-28	7.917	0.2565	3.24	0.04556	0.6493	secreted	b-cell	no
7752	E7EUF1;Q13822;Q13822-3;Q13822-2;E5RIA2	Ectonucleotide pyrophosphatase/phosphodiesterase family member 2	ENPP2	5.086	0.5132	10.09	0.0452	0.6519	secreted	many	no
8090	P20742;P20742-2	Pregnancy zone protein	PZP	7.043	0.6049	8.588	0.04473	0.6553	secreted	many	no
8160	P49908;A0A182DWH7;A0A182DWH8	Selenoprotein P	SEPP1	7.35	0.2361	3.212	0.0447	0.6555	secreted	liver, gut	no
7970	P06276;F8WF14;F8WEX7	Cholinesterase;Carboxylic ester hydrolase	BCHE	6.596	0.241	3.654	0.04095	0.6828	secreted	liver	no
7749	E7ER44;P02788;E7EQB2;P02788-2	Lactotransferrin;Lactoferricin-H;Kaliocin-1;Lactoferroxin-A;Lactoferroxin-B;Lactoferroxin-C	LTF	5.012	0.8102	16.17	0.03889	0.698	secreted	neutrophils, others	no
7786	H7BXV5;P39060-2;P39060-1;P39060;H7C457	Collagen alpha-1(XVIII) chain;Endostatin	PRAP1	6.112	0.8798	14.4	0.03703	0.7117	ECM	many	no
7629	A0A087X054;A0A494C039;Q9Y4L1	Hypoxia up-regulated protein 1	HYOU1	4.854	0.4093	8.432	0.03655	0.7153	ER	many	no
8226	Q13103;C9J6K0	Secreted phosphoprotein 24	SPP2	6.246	0.6088	9.747	0.03447	0.7309	secreted	liver	no
8219	Q06141	Regenerating islet-derived protein 3-alpha;Regenerating islet-derived protein 3-alpha 16.5 kDa form;Regenerating islet-derived protein 3-alpha 15 kDa form	REG3A	6.045	1.135	18.78	0.03297	0.7422	secreted	GI tract	no
7599	A0A075B6I4;A0A1W2PQ80		IGLV10-54	6.816	1.398	20.51	0.03266	0.7446	secreted	b-cell	no
8224	Q12805-2;Q12805-4;Q12805-3;Q12805;Q12805-5;A0A0U1RQV3	EGF-containing fibulin-like extracellular matrix protein 1	EFEMP1	6.849	0.2141	3.127	0.03226	0.7475	secreted	endothelial cell	no
8197	P68431	Histone H3.1	HIST1H3A	6.837	0.4673	6.834	0.03147	0.7535	nuclear	many	no
8127	P30086	Phosphatidylethanolamine-binding protein 1;Hippocampal cholinergic neurostimulating peptide	PEBP1	5.084	0.5282	10.39	0.03124	0.7552	cytoplasmic	many	no
7913	P02745;X6RLJ0	Complement C1q subcomponent subunit A	C1QA	7.826	0.1924	2.458	0.0308	0.7586	secreted	macrophage, other	no
7737	D6R934;P02746;A0A0A0MSV6	Complement C1q subcomponent subunit B	C1QB	8.329	0.1557	1.869	0.02972	0.7668	secreted	macrophage	no
7600	A0A075B6I9		IGLV7-46	6.745	0.8596	12.74	0.02883	0.7736	secreted	b-cell	no
8155	P43251-4;P43251;P43251-3;P43251-2;C9JSN9	Biotinidase	BTD	6.757	0.1594	2.359	0.02741	0.7845	secreted	many	no
8270	Q6EMK4	Vasorin	VASN	6.37	0.2194	3.445	0.02703	0.7874	cell surface	many	no
7731	C9JD84;E7EV71;Q14766-3;Q14766-2;Q14766-5;Q14766;Q14766-4	Latent-transforming growth factor beta-binding protein 1	LTBP1	4.88	0.4114	8.43	0.02558	0.7986	ECM	vessel wall	no
8049	P11597;P11597-2;H3BRJ9	Cholesteryl ester transfer protein	CETP	6.069	0.4779	7.875	0.0255	0.7992	secreted	many	no
7826	O95445;O95445-2;Q5SRP5	Apolipoprotein M	APOM	7.59	0.2624	3.458	0.02528	0.8009	secreted	liver	no
8008	P08603	Complement factor H	CFH	8.635	0.1023	1.185	0.02263	0.8214	secreted	liver, others	no
8011	P09172	Dopamine beta-hydroxylase;Soluble dopamine beta-hydroxylase	DBH	5.978	0.5587	9.346	0.02089	0.8349	granules	many	no
7987	P07357	Complement component C8 alpha chain	C8A	7.764	0.1422	1.831	0.02057	0.8374	secreted	liver	no
7610	A0A075B6S2;A0A0A0MRZ7		IGKV2D-29;IGKV2D-26	6.466	1.073	16.6	0.0204	0.8387	secreted	b-cell	no
7988	P07358	Complement component C8 beta chain	C8B	7.88	0.1334	1.693	0.01759	0.8607	secreted	liver	no
7656	A0A0B4J1Y8		IGLV9-49	6.931	0.8773	12.66	0.01673	0.8674	secreted	b-cell	no
8098	P23083	Ig heavy chain V-I region V35	IGHV1-24	8.28	0.2292	2.769	0.01657	0.8687	secreted	b-cell	no
7612	A0A075B6S9		IGKV1D-37	6.391	0.554	8.668	0.01628	0.871	secreted	b-cell	no
7750	E7ES19;P35443	Thrombospondin-4	THBS4	4.81	0.4769	9.915	0.01548	0.8772	secreted	many	no
8328	Q9Y5C1	Angiopoietin-related protein 3	ANGPTL3	5.041	0.5136	10.19	0.01512	0.8801	secreted	liver	no
7606	A0A075B6K5		IGLV3-9	8.41	0.2127	2.529	0.01414	0.8879	secreted	b-cell	no
8189	P63241;P63241-2;I3L397;I3L504;F8WCJ1;C9J7B5;C9J4W5;Q9GZV4;Q6IS14	Eukaryotic translation initiation factor 5A-1;Eukaryotic translation initiation factor 5A;Eukaryotic translation initiation factor 5A-2;Eukaryotic translation initiation factor 5A-1-like	EIF5A;EIF5A2;EIF5AL1	5.26	0.7835	14.9	0.01384	0.8902	cytoplasmic	many	no
8116	P27169	Serum paraoxonase/arylesterase 1	PON1	8.315	0.2091	2.515	0.01379	0.8906	secreted	liver	no
8274	Q71DI3	Histone H3.2	HIST2H3A	6.007	1.175	19.56	0.009439	0.925	nuclear	many	no
7968	P05546	Heparin cofactor 2	SERPIND1	8.409	0.1846	2.195	0.006782	0.9461	secreted	liver	no
7651	A0A0B4J1V2		IGHV2-26	7.502	0.3067	4.089	0.006416	0.949	secreted	b-cell	no
7781	H0YAC1;P03952;E9PBC5	Plasma kallikrein;Plasma kallikrein heavy chain;Plasma kallikrein light chain	KLKB1	7.801	0.1342	1.72	0.005776	0.9541	secreted	liver	no
8319	Q9UHG3;Q9UHG3-2	Prenylcysteine oxidase 1	PCYOX1	6.166	0.3251	5.273	0.005336	0.9576	lysosomal	many	no
7853	P01008	Antithrombin-III	SERPINC1	8.761	0.1302	1.487	0.003307	0.9737	secreted	liver	no
8138	P33151;I3L1J2;P33151-2	Cadherin-5	CDH5	6.007	0.2182	3.633	0.00113	0.991	cytoplasmic	endothelial cells	no
7705	A0A3B3ISJ1;A0A0S2Z4L3;P07225;G5E9F8;A0A3B3IRK9	Vitamin K-dependent protein S	PROS1	7.854	0.1667	2.123	0.000512	0.9959	secreted	many	no
7614	A0A075B7D0		IGHV1OR15-1	8.141	0.4718	5.796	-0.00071	0.9943	secreted	b-cell	no
8054	P13473-2;P13473;P13473-3	Lysosome-associated membrane glycoprotein 2	LAMP2	5.817	0.2803	4.818	-0.0033	0.9738	lysosomal	neutrophils, others	no
8212	Q02985;Q02985-2;A0A087WYK9;Q6NSD3;V9GYX2	Complement factor H-related protein 3	CFHR3;CFHR4	6.772	0.4218	6.228	-0.00371	0.9705	secreted	liver	no
7918	P02751;P02751-3;P02751-8;P02751-15;P02751-14;P02751-7;P02751-17;P02751-9;P02751-6;P02751-12;P02751-4	Fibronectin;Anastellin;Ugl-Y1;Ugl-Y2;Ugl-Y3	FN1	8.23	0.3131	3.805	-0.00471	0.9625	secreted	liver	no
8214	Q03591;B1AKG0	Complement factor H-related protein 1	CFHR1	7.653	0.3064	4.003	-0.00921	0.9268	secreted	liver	no
7827	O95497	Pantetheinase	VNN1	5.411	0.5854	10.82	-0.01003	0.9203	cell surface	many	no
7746	E7END6;P04070;P04070-2;H7BYX9	Vitamin K-dependent protein C;Vitamin K-dependent protein C light chain;Vitamin K-dependent protein C heavy chain;Activation peptide	PROC	6.736	0.1893	2.811	-0.01009	0.9198	secreted	liver	no
7759	E9PNW4;A0A2U3TZL5;P13987;P13987-2	CD59 glycoprotein	CD59	5.411	0.8651	15.99	-0.01111	0.9118	cell surface	endothelial cells	no
7657	A0A0B4J1Y9		IGHV3-72	8.484	0.1761	2.075	-0.01308	0.8962	secreted	b-cell	no
8026	P0DP01	Ig heavy chain V	IGHV1-8	6.578	0.9012	13.7	-0.01338	0.8938	secreted	b-cell	no
7945	P04278;I3L145;P04278-5;P04278-3;P04278-2;P04278-4;A0A0C4DGN2;B4DYU0;I3L1J1;I3L2X4	Sex hormone-binding globulin	SHBG	6.878	0.3507	5.098	-0.01955	0.8453	secreted	liver	no
8037	P10645;G5E968	Chromogranin-A;Vasostatin-1;Vasostatin-2;EA-92;ES-43;Pancreastatin;SS-18;WA-8;WE-14;LF-19;Catestatin;AL-11;GV-19;GR-44;ER-37;GE-25;Serpinin-RRG;Serpinin;p-Glu serpinin precursor	CHGA	5.081	0.6325	12.45	-0.02034	0.8392	secreted	many	no
7678	A0A0C4DH43;A0A0J9YVU5	Ig heavy varia	IGHV2-70D	7.676	0.5655	7.368	-0.02069	0.8365	secreted	b-cell	no
7694	A0A0J9YXC7;P48059;P48059-4;P48059-2;P48059-5;P48059-3	LIM and senescent cell antigen-like-containing domain protein 1	LIMS1	5.996	0.4485	7.481	-0.02122	0.8323	cytoplasmic	platelets, others	no
7647	A0A0B4J1U3		IGLV1-36	6.936	0.7351	10.6	-0.0234	0.8154	secreted	b-cell	no
7899	P01871;A0A1B0GUU9;P01871-2	Ig mu chain C region	IGHM	9.074	0.306	3.372	-0.02398	0.8109	secreted	b-cell	no
8304	Q99969;C9J8S2	Retinoic acid receptor responder protein 2	RARRES2	6.156	0.5038	8.183	-0.02478	0.8047	secreted	many	no
7680	A0A0C4DH68;A0A075B6R9		IGKV2-24;IGKV2D-24	8.191	0.261	3.187	-0.02503	0.8028	secreted	b-cell	no
7696	A0A0J9YY99	Ig-like domain protein	NA1	7.263	0.5595	7.704	-0.02527	0.801	secreted	unknown	no
7658	A0A0B4J231;B9A064;P0CG04	Immunoglobulin lambda-like polypeptide 5;Ig lambda-1 chain C regions	IGLL5;IGLC1	9.439	0.1351	1.431	-0.02539	0.8001	secreted	b-cell	no
8033	P10124	Serglycin	SRGN	5.385	0.7907	14.68	-0.0254	0.8	secreted	neutrophil, monocyte	no
8261	Q5T123;Q9H299	SH3 domain-binding glutamic acid-rich-like protein 3	SH3BGRL3	5.754	1.027	17.86	-0.02546	0.7995	cytoplasmic	many	no
8323	Q9UNW1;Q9UNW1-3;Q9UNW1-2;Q9UNW1-4	Multiple inositol polyphosphate phosphatase 1	MINPP1	5.44	0.371	6.82	-0.02672	0.7898	ER	red cells	no
8180	P61626;F8VV32;A0A0B4J259	Lysozyme C;Lysozyme	LYZ	7.282	0.3704	5.086	-0.02863	0.7752	secreted	monocytes, other	no
8030	P0DP08	Ig heavy V segment	IGHV4-38-2	6.131	0.951	15.51	-0.02966	0.7673	secreted	b-cell	no
8231	Q13790	Apolipoprotein F	APOF	7.468	0.2822	3.779	-0.02982	0.7661	secreted	liver	no
8000	P08238	Heat shock protein HSP 90-beta	HSP90AB1	5.318	0.5071	9.535	-0.02994	0.7651	cytoplasmic	many	no
8171	P55056	Apolipoprotein C-IV	APOC4	6.597	0.5683	8.614	-0.03019	0.7632	secreted	liver	no
7723	B4DXW1;P61158	Actin-related protein 3	ACTR3	5.639	1.042	18.47	-0.03126	0.7551	cytoplasmic	many	no
7943	P04217;M0R009	Alpha-1B-glycoprotein	A1BG	9.003	0.09417	1.046	-0.03199	0.7496	secreted	liver	no
7670	A0A0C4DH32		IGHV3-20	6.53	0.6457	9.887	-0.03205	0.7491	secreted	b-cell	no
8229	Q13228;Q13228-4;Q13228-2;A6PVX1;Q13228-3;H0Y532	Selenium-binding protein 1	SELENBP1	4.874	0.5096	10.46	-0.03255	0.7454	cytoplasmic	AT2 cells and others	no
7631	A0A087X0Q4;A0A087WW87;P01614	Ig kappa chain V-II region Cum	IGKV2-40	8.812	0.1467	1.665	-0.03297	0.7422	secreted	b-cell	no
8028	P0DP03;P01768	Ig heavy chain V-III region CAMm	IGHV3-30-3	7.854	0.3088	3.932	-0.03299	0.742	secreted	b-cell	no
7747	E7ENL6;P12111-4;P12111-2;P12111;P12111-3;P12111-5	Collagen alpha-3(VI) chain	COL6A3	4.885	0.4463	9.138	-0.03412	0.7335	ECM	many	no
7919	P02760;S4R471	Protein AMBP;Alpha-1-microglobulin;Inter-alpha-trypsin inhibitor light chain;Trypstatin	AMBP	8.592	0.1728	2.011	-0.03459	0.73	secreted	liver	no
7695	A0A0J9YXX1	Ig heavy chain V	IGHV5-10-1	7.962	0.3675	4.616	-0.03515	0.7258	secreted	b-cell	no
7791	J3KNB4;P49913	Cathelicidin antimicrobial peptide;Antibacterial protein FALL-39;Antibacterial protein LL-37	CAMP	5.812	0.5743	9.881	-0.03563	0.7222	secreted	neutrophils	no
7848	P00747	Plasminogen;Plasmin heavy chain A;Activation peptide;Angiostatin;Plasmin heavy chain A, short form;Plasmin light chain B	PLG	8.573	0.1157	1.35	-0.03596	0.7197	secreted	liver	no
7934	P04003	C4b-binding protein alpha chain	C4BPA	8.74	0.1646	1.884	-0.03607	0.7189	secreted	liver	no
7948	P04430	Ig kappa chain V-I region BAN	IGKV1-16	7.447	0.3534	4.746	-0.03824	0.7028	secreted	b-cell	no
7632	A0A087X0S5;P12109	Collagen alpha-1(VI) chain	COL6A1	4.778	0.4309	9.02	-0.03854	0.7006	ECM	many	no
7998	P08185;G3V350	Corticosteroid-binding globulin	SERPINA6	8.082	0.1499	1.855	-0.03935	0.6946	secreted	liver	no
7816	O43866	CD5 antigen-like	CD5L	8.003	0.317	3.961	-0.04027	0.6878	secreted	liver and lymphoid	no
8007	P08571;D6RFL4	Monocyte differentiation antigen CD14;Monocyte differentiation antigen CD14, urinary form;Monocyte differentiation antigen CD14, membrane-bound form	CD14	7.375	0.2021	2.74	-0.04088	0.6833	secreted	monocytes, neutrophils	no
7715	A6NMY6;H0YKZ7;H0YLV6;H0YMT9;H0YKX9;H0YMW4;H0YMM1;H0YNP5;H0YKS4;H0YMD0;H0YMU9;H0YM50;H0YN42;P07355;P07355-2	Putative annexin A2-like protein;Annexin;Annexin A2	ANXA2P2;ANXA2	5.62	0.8959	15.94	-0.04135	0.6798	cytoplasmic	many	no
8053	P12955;K7ES25;A0A494C165;P12955-2;P12955-3;A0A494C194	Xaa-Pro dipeptidase	PEPD	5.479	0.3706	6.764	-0.04227	0.6731	secreted	many	no
7942	P04211	Ig lambda chain V region 4A	IGLV7-43	8.179	0.2809	3.435	-0.04298	0.668	secreted	b-cell	no
7870	P01699	Ig lambda chain V-I region VOR	IGLV1-44	7.404	0.6962	9.403	-0.04361	0.6634	secreted	b-cell	no
8019	P0C0L4;P0C0L4-2	Complement C4-A;Complement C4 beta chain;Complement C4-A alpha chain;C4a anaphylatoxin;C4b-A;C4d-A;Complement C4 gamma chain	C4A	7.251	0.2002	2.761	-0.04528	0.6514	secreted	liver	no
8193	P68104;A0A087WVQ9;P68104-2;Q5VTE0;A0A087WV01;A0A2U3TZH3;Q05639	Elongation factor 1-alpha 1;Putative elongation factor 1-alpha-like 3;Elongation factor 1-alpha;Elongation factor 1-alpha 2	EEF1A1;EEF1A1P5;EEF1A2	6.028	0.5661	9.391	-0.04564	0.6487	cytoplasmic	many	no
7666	A0A0C4DH25		IGKV3D-20	7.887	0.2602	3.299	-0.04591	0.6468	secreted	b-cell	no
7950	P04433;A0A0A0MRZ8	Ig kappa chain V-III region VG	IGKV3D-11	8.892	0.2116	2.38	-0.05172	0.6057	secreted	b-cell	no
8122	P28838;P28838-2	Cytosol aminopeptidase	LAP3	5.096	0.7235	14.2	-0.05269	0.5989	cytosolic	endothelial cells	no
7896	P01857;A0A0A0MS08;A0A0A0MS07	Ig gamma-1 chain C region	IGHG1	9.778	0.1119	1.145	-0.05327	0.5949	secreted	b-cell	no
7898	P01860;A0A286YES1	Ig gamma-3 chain C region	IGHG3	9.746	0.09085	0.9322	-0.05327	0.5949	secreted	b-cell	no
7869	P01624;A0A0C4DH55;A0A0C4DH90	Ig kappa chain V-III region POM	IGKV3D-7;IGKV3OR2-268	8.846	0.1818	2.055	-0.05522	0.5815	secreted	b-cell	no
7906	P02649;H0Y7L5;E9PEV4;E7ERP7	Apolipoprotein E	APOE	8.472	0.1668	1.969	-0.05576	0.5778	secreted	liver, others	no
8150	P40925;P40925-3;B9A041;P40925-2;B8ZZ51;C9JF79	Malate dehydrogenase, cytoplasmic;Malate dehydrogenase	MDH1	5.192	0.6375	12.28	-0.05693	0.5698	cytoplasmic	many	no
8335	V9GY83;P12318-2;P12318;F5GXY9;F5GX41;A0A087WXE5;H0YGT0;P31995-4;P31995-3;P31995-2;P31994-5;P31994-2;P31994-3;P31994-4;P31994;P31995	Low affinity immunoglobulin gamma Fc region receptor II-a;Low affinity immunoglobulin gamma Fc region receptor II-c;Low affinity immunoglobulin gamma Fc region receptor II-b	FCGR2A;FCGR2C;FCGR2B	5.384	0.9214	17.11	-0.05777	0.5641	cell surface	many	no
7690	A0A0G2JRQ6	Ig-like domain protein	NA2	8.094	0.2702	3.338	-0.05837	0.5601	secreted	unknown	no
7909	P02679;C9JC84	Fibrinogen gamma chain	FGG	9.743	0.1227	1.259	-0.05847	0.5594	secreted	liver	pos
7608	A0A075B6Q5		IGHV3-64	6.721	0.4485	6.673	-0.05988	0.55	secreted	b-cell	no
7677	A0A0C4DH41;P01825;P0DP06;A0A0J9YWU9	Ig heavy chain V-II region NEWM	IGHV4-61	8.503	0.2371	2.789	-0.05995	0.5495	secreted	b-cell	no
8185	P62805	Histone H4	HIST1H4A	6.917	0.1911	2.763	-0.0612	0.5412	nuclear	many	no
8056	P13639	Elongation factor 2	EEF2	4.93	0.5164	10.48	-0.06378	0.5242	cytoplasmic	many	no
8061	P14151;P14151-2	L-selectin	SELL	6.429	0.2213	3.443	-0.06386	0.5237	cell surface	neutrophil, other	no
8129	P30453;P30457;A0A140T8Y4;A0A140T8W8;P18462;P30450;P30456;A0A1W2PPF8;A0A0G2JPD3;A0A1W2PR61;A0A140T941;A0A1W2PS39;B0UXQ0;A0A140T9Z6;A0A140T975;Q9GJ45;A0A1W2PQS8;P10314;P30512;P16190;P30459;P16189	HLA class I histocompatibility antigen, A-34 alpha chain;HLA class I histocompatibility antigen, A-66 alpha chain;HLA class I histocompatibility antigen, A-25 alpha chain;HLA class I histocompatibility antigen, A-26 alpha chain;HLA class I histocompatibility antigen, A-43 alpha chain;HLA class I histocompatibility antigen, A-32 alpha chain;HLA class I histocompatibility antigen, A-29 alpha chain;…	HLA-A	5.034	0.5846	11.61	-0.06498	0.5164	cell surface	many	no
7912	P02743	Serum amyloid P-component;Serum amyloid P-component(1-203)	APCS	8.718	0.1661	1.906	-0.06608	0.5094	secreted	liver	no
8190	P63261;I3L3I0;I3L1U9;I3L4N8	Actin, cytoplasmic 2;Actin, cytoplasmic 2, N-terminally processed	ACTG1	5.66	0.4811	8.501	-0.06623	0.5084	cytoplasmic	many	no
7824	O75882-2;O75882-3;O75882	Attractin	ATRN	7.139	0.2294	3.213	-0.06654	0.5064	secreted	many, including t-cells	no
8181	P61769;H0YLF3;F5H6I0	Beta-2-microglobulin;Beta-2-microglobulin form pI 5.3	B2M	7.84	0.4432	5.652	-0.06729	0.5016	cell surface	lymphocytes	no
7799	K7ER74;A0A024R0T9;P02655;Q6P163;V9GYJ8	Apolipoprotein C-II;Proapolipoprotein C-II	APOC4/2	7.592	0.4171	5.495	-0.06775	0.4987	secreted	liver	no
8235	Q14520-2;Q14520	Hyaluronan-binding protein 2;Hyaluronan-binding protein 2 50 kDa heavy chain;Hyaluronan-binding protein 2 50 kDa heavy chain alternate form;Hyaluronan-binding protein 2 27 kDa light chain;Hyaluronan-binding protein 2 27 kDa light chain alternate form	HABP2	7.623	0.2335	3.063	-0.06824	0.4955	secreted	liver	no
7914	P02747	Complement C1q subcomponent subunit C	C1QC	8.277	0.1776	2.146	-0.06834	0.4949	secreted	macrophages	no
7652	A0A0B4J1V6		IGHV3-73	7.447	0.2956	3.969	-0.06946	0.4878	secreted	b-cell	no
7924	P02774;P02774-3;D6RF35;P02774-2;D6RBJ7	Vitamin D-binding protein	GC	8.951	0.1314	1.468	-0.06993	0.4849	secreted	liver	no
7597	A0A075B6I0		IGLV8-61	8.066	0.3976	4.93	-0.06994	0.4849	secreted	b-cell	no
7885	P01766	Ig heavy chain V-III region BRO	IGHV3-13	7.293	0.3669	5.031	-0.07036	0.4822	secreted	b-cell	no
7871	P01700	Ig lambda chain V-I region HA	IGLV1-47	8.493	0.2694	3.172	-0.07049	0.4814	secreted	b-cell	no
7874	P01706	Ig lambda chain V-II region BOH	IGLV2-11	8.641	0.263	3.044	-0.07123	0.4768	secreted	b-cell	no
8241	Q15113	Procollagen C-endopeptidase enhancer 1	PCOLCE	5.752	0.4763	8.281	-0.07188	0.4728	secreted	fibroblastic	no
8204	P80748	Ig lambda chain V-III region LOI	IGLV3-21	8.184	0.3375	4.124	-0.07299	0.466	secreted	b-cell	no
7866	P01601	Ig kappa chain V-I region HK101	IGKV1D-16	6.972	0.3348	4.803	-0.07424	0.4584	secreted	b-cell	no
8152	P41222;H0Y5A1;Q5SQ11	Prostaglandin-H2 D-isomerase	PTGDS	6.536	0.5155	7.888	-0.0744	0.4574	secreted	many	no
7689	A0A0G2JQJ0;A0A087WSZ0		IGKV1D-8	6.265	0.4672	7.457	-0.07782	0.4369	secreted	b-cell	no
7674	A0A0C4DH36		IGHV3-38	7.336	0.2657	3.622	-0.07798	0.436	secreted	b-cell	no
7669	A0A0C4DH31		IGHV1-18	7.928	0.2924	3.688	-0.07799	0.4359	secreted	b-cell	no
7648	A0A0B4J1U7		IGHV6-1	8.253	0.2739	3.319	-0.07845	0.4332	secreted	b-cell	no
8172	P55058;P55058-4;P55058-3;P55058-2	Phospholipid transfer protein	PLTP	6.705	0.2075	3.095	-0.07912	0.4292	secreted	many	no
7707	A0A3B3ISX9;A0A140TA52;P22105-4;P22105;P22105-1;A0A140TA33;A0A140T9C0;A0A140T902;A0A140TA41;A0A140T8Y3;A0A087X0I0;A0A140T9L7;P22105-2	Tenascin-X	TNXB	4.744	0.393	8.284	-0.07921	0.4287	ECM	many	no
7997	P07998;G3V357	Ribonuclease pancreatic	RNASE1	6.849	0.3712	5.421	-0.08056	0.4209	secreted	AT2 cells, other	no
7602	A0A075B6J9		IGLV2-18	7.251	0.4065	5.605	-0.08205	0.4123	secreted	b-cell	no
8073	P15814	Immunoglobulin lambda-like polypeptide 1	IGLL1	6.512	0.3157	4.848	-0.08292	0.4074	secreted	b-cell	no
7989	P07360;Q5SQ08	Complement component C8 gamma chain	C8G	7.942	0.1384	1.742	-0.08333	0.405	secreted	liver	no
7675	A0A0C4DH38		IGHV5-51	7.781	0.2834	3.642	-0.08413	0.4005	secreted	b-cell	no
7908	P02675;D6REL8	Fibrinogen beta chain;Fibrinopeptide B;Fibrinogen beta chain	FGB	9.718	0.1195	1.23	-0.08448	0.3985	secreted	liver	pos
7967	P05543	Thyroxine-binding globulin	SERPINA7	7.631	0.1977	2.591	-0.08469	0.3974	secreted	liver	no
7956	P05121-2;P05121	Plasminogen activator inhibitor 1	SERPINE1	5.071	0.5436	10.72	-0.0849	0.3962	secreted	endothelial cell	no
8025	P0DOY2	Ig lambda 2	IGLC2	9.5	0.2038	2.145	-0.08545	0.3931	secreted	b-cell	no
7927	P02786;G3V0E5	Transferrin receptor protein 1;Transferrin receptor protein 1, serum form	TFRC	6.165	0.3303	5.357	-0.08872	0.3752	cell surface	red cell, others	no
7940	P04180;J3QSE5	Phosphatidylcholine-sterol acyltransferase	LCAT	6.84	0.163	2.383	-0.08902	0.3736	secreted	liver	no
7756	E9PF17;P13611-4;P13611-3;P13611-2;P13611-5;P13611;Q86W61;D6RGZ6	Versican core protein	VCAN	4.866	0.4445	9.135	-0.08956	0.3707	secreted	monocyte, others	no
8283	Q8N6C8-3;A0A0G2JMY9;Q8N6C8;Q8N6C8-2;A0A0G2JM99;A0A0G2JMJ0	Leukocyte immunoglobulin-like receptor subfamily A member 3	LILRA3	5.771	0.6733	11.67	-0.09011	0.3678	secreted	b-cell	no
7860	P01034	Cystatin-C	CST3	7.282	0.3818	5.243	-0.09061	0.3651	secreted	brain	no
7868	P01619	Ig kappa chain V-III region B6	IGKV3-20	9.182	0.1544	1.682	-0.09213	0.3571	secreted	b-cell	no
8337	X6R8F3;P80188;P80188-2	Neutrophil gelatinase-associated lipocalin	LCN2	5.292	0.7798	14.73	-0.09333	0.3508	secreted	neutrophils, others	no
7823	O75874	Isocitrate dehydrogenase [NADP] cytoplasmic	IDH1	5.096	0.7472	14.66	-0.09367	0.3491	cytoplasmic	many	no
8288	Q8WWZ8	Oncoprotein-induced transcript 3 protein	OIT3	4.997	0.4702	9.409	-0.09491	0.3427	secreted	liver	no
7654	A0A0B4J1X5		IGHV3-74	7.745	0.1965	2.537	-0.0953	0.3407	secreted	b-cell	no
7650	A0A0B4J1V1		IGHV3-21	6.652	0.6543	9.837	-0.09691	0.3326	secreted	b-cell	no
8091	P20851;P20851-2;Q5VVQ7	C4b-binding protein beta chain	C4BPB	7.544	0.2109	2.796	-0.09755	0.3294	secreted	liver	no
7935	P04004	Vitronectin;Vitronectin V65 subunit;Vitronectin V10 subunit;Somatomedin-B	VTN	8.541	0.1236	1.447	-0.09799	0.3272	secreted	liver	no
8302	Q99784-5;Q99784-3;Q99784	Noelin	OLFM1	5.159	0.5608	10.87	-0.09806	0.3268	secreted	brain	no
8266	Q5TCU3;Q5TCU8;P07951;CON__Q3SX28;A7XZE4;P07951-2;P07951-3	Tropomyosin beta chain	TPM2;TPM2b	5.259	0.7325	13.93	-0.09862	0.3241	cytoplasmic	skeletal muscle	no
7649	A0A0B4J1V0		IGHV3-15	7.521	0.4265	5.671	-0.09931	0.3207	secreted	b-cell	no
8111	P25786;P25786-2;F5GX11;B4DEV8	Proteasome subunit alpha type-1;Proteasome subunit alpha type	PSMA1	5.317	0.7445	14	-0.1004	0.3155	cytoplasmic	many	no
8151	P40926;P40926-2	Malate dehydrogenase, mitochondrial	MDH2	4.997	0.5226	10.46	-0.1012	0.3113	mitochondrial	many	no
8161	P50395;Q5SX87;P50395-2;P31150	Rab GDP dissociation inhibitor beta;Rab GDP dissociation inhibitor alpha	GDI2;GDI1	5.042	0.4296	8.519	-0.1017	0.3092	cytoplasmic	brain	no
8237	Q14697;Q14697-2;F5H6X6;E9PKU7	Neutral alpha-glucosidase AB	GANAB	4.905	0.4831	9.85	-0.1021	0.3072	ER	many	no
7785	H3BRU6;F8VZX2;Q15366-7;Q15366-8;Q15366-4;Q15366-5;Q15366-6;Q15366-3;Q15366;Q15366-2;H3BSS4	Poly(rC)-binding protein 2	PCBP2	5.918	0.9806	16.57	-0.1028	0.304	cytoplasmic	many	no
8076	P16157-14;P16157-10;P16157-15;P16157-12;P16157-21;P16157;P16157-3;P16157-16;P16157-5;P16157-8;P16157-13;P16157-4;P16157-7;P16157-6;P16157-9;P16157-11;P16157-2;H0YBS0	Ankyrin-1	ANK1	4.922	0.4557	9.258	-0.1038	0.299	cytoplasmic	skeletal muscle	no
8272	Q6UX71;Q6UX71-2	Plexin domain-containing protein 2	PLXDC2	5.971	0.2691	4.506	-0.1056	0.2906	cell surface	many	no
8232	Q14118	Dystroglycan;Alpha-dystroglycan;Beta-dystroglycan	DAG1	5.295	0.6456	12.19	-0.1057	0.2905	cell surface	glomerulus and other	no
8321	Q9UJJ9;H0YEA7;A0A087WWA2	N-acetylglucosamine-1-phosphotransferase subunit gamma	GNPTG	5.006	0.6476	12.94	-0.1058	0.2901	secreted, Golgi	many	no
7765	F8VUW4;O60486	Plexin-C1	PLXNC1	5.492	0.6315	11.5	-0.1061	0.2884	cell surface	neutrophil	no
7820	O75460	Serine/threonine-protein kinase/endoribonuclease IRE1;Serine/threonine-protein kinase;Endoribonuclease	ERN1	5.963	0.2875	4.822	-0.1063	0.2875	ER	many	no
8174	P59666;P59665	Neutrophil defensin 3;HP 3-56;Neutrophil defensin 2;Neutrophil defensin 1;HP 1-56;Neutrophil defensin 2	DEFA3;DEFA1	6.954	0.585	8.412	-0.1072	0.2835	secreted	neutrophil	no
7708	A0M8Q6	Ig lambda-7 chain C region	IGLC7	7.105	0.8529	12	-0.111	0.2669	secreted	b-cell	no
8278	Q86U17	Serpin A11	SERPINA11	5.386	0.5487	10.19	-0.1117	0.2637	secreted	liver	no
8145	P36955	Pigment epithelium-derived factor	SERPINF1	7.979	0.1903	2.385	-0.1119	0.2628	secreted	liver, eye	no
7679	A0A0C4DH67;A0A0C4DH69		IGKV1-8;IGKV1-9	8.077	0.2113	2.617	-0.1129	0.2585	secreted	b-cell	no
7686	A0A0G2JMB2	IgA heavy chain	IGHA2	7.826	0.5043	6.444	-0.1129	0.2587	secreted	b-cell	no
7720	B0YIW2;P02656	Apolipoprotein C-III	APOC3	8.571	0.301	3.512	-0.1136	0.2555	secreted	liver, intestine	no
8276	Q7L7L0;Q96KK5;Q99878;Q9BTM1;A0A0U1RRH7;P04908;P0C0S8;P20671;A0A0U1RR32;Q93077;Q6FI13;H0YFX9;A0A3B3IS11;Q9BTM1-2;Q16777	Histone H2A type 3;Histone H2A type 1-H;Histone H2A type 1-J;Histone H2A.J;Histone H2A type 1-B/E;Histone H2A type 1;Histone H2A type 1-D;Histone H2A type 1-C;Histone H2A type 2-A;Histone H2A;Histone H2A type 2-C	HIST3H2A;HIST1H2AH;HIST1H2AJ;H2AFJ;HIST1H2AB;HIST1H2AG;HIST1H2AD;HIST1H2AC;HIST2H2AA3;HIST2H2AC	7.036	0.2157	3.066	-0.1144	0.2521	nuclear	many	no
8234	Q14515;Q14515-2	SPARC-like protein 1	SPARCL1	5.158	0.5178	10.04	-0.1164	0.2441	ECM	many	no
7904	P02549-2;P02549	Spectrin alpha chain, erythrocytic 1	SPTA1	4.604	0.4513	9.803	-0.1178	0.2384	cytoplasmic	red cell	no
7897	P01859;A0A286YEY4	Ig gamma-2 chain C region	IGHG2	9.383	0.1381	1.472	-0.1181	0.2371	secreted	b-cell	no
8296	Q96KN2	Beta-Ala-His dipeptidase	CNDP1	6.791	0.2827	4.163	-0.1193	0.2325	secreted	brain	no
7867	P01602	Ig kappa chain V-I region HK102	IGKV1-5	8.438	0.232	2.749	-0.1201	0.2293	secreted	b-cell	no
7753	E7EX60;Q5T7F0;E9PEP6;O14786-3;O14786-2;O14786;Q5JWQ4;Q5JWQ6	Neuropilin-1	NRP1	5.362	0.443	8.263	-0.1203	0.2284	cell surface	many	no
7769	F8WE88;A0A087WY00;G3V394;F8W6H6;Q9Y4I1-2;Q9Y4I1;Q9Y4I1-3	Unconventional myosin-Va	MYO5A	5.826	0.7127	12.23	-0.1223	0.2207	cytoplasmic	brain	no
7635	A0A096LPE2;A0A3B3ISW8;E9PR14;G3V1D9;P0DJI9-2;P35542	Serum amyloid A protein;Serum amyloid A-2 protein;Serum amyloid A-4 protein	SAA2-SAA4;SAA2;SAA4	8.294	0.2257	2.721	-0.1229	0.2184	secreted	liver	no
8300	Q99497;K7ELW0;K7EN27	Protein deglycase DJ-1	PARK7	5.7	0.9892	17.35	-0.1234	0.2166	cytoplasmic	pletelets and others	no
7888	P01780	Ig heavy chain V-III region JON	IGHV3-7	8.718	0.1581	1.813	-0.1268	0.2042	secreted	b-cell	no
8036	P10643	Complement component C7	C7	7.727	0.1483	1.92	-0.1274	0.2019	secreted	many	no
8260	Q5JP53;P07437;Q5ST81	Tubulin beta chain	TUBB	5.805	0.5108	8.8	-0.1285	0.1981	cytoplasmic	many	no
7617	A0A087WSY4		IGHV4-31	7.154	0.2513	3.512	-0.1307	0.1905	secreted	b-cell	no
7697	A0A1B0GV23;A0A1B0GVD5;A0A1B0GWE8;A0A1B0GU92;A0A1B0GU03;P07339;A0A1B0GW44;A0A1B0GVP3;F8WD96;C9JH19;F8W787;H7C469	Cathepsin D;Cathepsin D light chain;Cathepsin D heavy chain	CTSD	5.671	0.4661	8.219	-0.1319	0.1862	secreted	macrophage	no
8108	P25311;C9JEV0	Zinc-alpha-2-glycoprotein	AZGP1	8.537	0.2078	2.434	-0.1325	0.1842	secreted	many, including liver	no
7844	P00738;P00738-2;J3QLC9;H3BS21	Haptoglobin;Haptoglobin alpha chain;Haptoglobin beta chain	HP	8.667	0.49	5.654	-0.1333	0.1815	secreted	liver	pos
8211	Q02818;C9JKZ2;H7BZI1	Nucleobindin-1	NUCB1	5.188	0.8971	17.29	-0.1341	0.1791	Golg	many	no
7777	G3XAM2;E7ETH0;P05156;A0A2R8Y3M9;A0A087X0I2	Complement factor I;Complement factor I heavy chain;Complement factor I light chain	CFI	7.949	0.1201	1.511	-0.1355	0.1744	secreted	liver, others	no
7863	P01344-3;P01344;P01344-2	Insulin-like growth factor II;Insulin-like growth factor II;Insulin-like growth factor II Ala-25 Del;Preptin	IGF2	6.611	1.031	15.6	-0.1369	0.1699	secreted	many	no
7755	E9PEK4;P07333;P07333-2	Macrophage colony-stimulating factor 1 receptor	CSF1R	5.335	0.376	7.048	-0.1372	0.1692	cell surface	many	no
7794	J3QQR8;J3QQX6;J3QRQ1;J3QRT5;P13598;J3QKR4	Intercellular adhesion molecule 2	ICAM2	6.004	0.2207	3.676	-0.1389	0.164	cell surface	endothelial cell	no
7701	A0A2Q2TTZ9;P01594;P01593	Ig kappa chain V-I region AU;Ig kappa chain V-I region AG	IGKV1D-33	8.392	0.3336	3.976	-0.1406	0.1586	secreted	b-cell	no
7873	P01703	Ig lambda chain V-I region NEWM	IGLV1-40	8.206	0.3371	4.107	-0.1436	0.1499	secreted	b-cell	no
8316	Q9NZP8	Complement C1r subcomponent-like protein	C1RL	7.159	0.1675	2.339	-0.1438	0.1493	secreted	liver, granulocytes, other	no
8014	P09486;F5GY03	SPARC	SPARC	5.612	0.6111	10.89	-0.1441	0.1484	secreted	platelets and others	no
8002	P08294	Extracellular superoxide dismutase [Cu-Zn]	SOD3	6.031	0.7577	12.56	-0.1484	0.1366	secreted	many	no
8031	P0DP09;A0A0B4J2D9		IGKV1D-13	6.733	0.9265	13.76	-0.1488	0.1355	secreted	b-cell	no
8154	P43121;P43121-2	Cell surface glycoprotein MUC18	MCAM	4.973	0.5369	10.8	-0.1488	0.1356	cell surface	many	no
7775	G3V4U0;Q9UBX5;G3XA98	Fibulin-5	FBLN5	5.805	0.4765	8.209	-0.1489	0.1353	secreted	blood vessels	no
8334	U3KQK0;Q99879;Q99877;Q93079;Q5QNW6;P62807;P58876;P57053;O60814;Q5QNW6-2;Q99880;Q96A08	Histone H2B;Histone H2B type 1-M;Histone H2B type 1-N;Histone H2B type 1-H;Histone H2B type 2-F;Histone H2B type 1-C/E/F/G/I;Histone H2B type 1-D;Histone H2B type F-S;Histone H2B type 1-K;Histone H2B type 1-L;Histone H2B type 1-A	HIST1H2BN;HIST1H2BM;HIST1H2BH;HIST2H2BF;HIST1H2BC;HIST1H2BD;H2BFS;HIST1H2BK;HIST1H2BL;HIST1H2BA	7.03	0.2772	3.943	-0.1513	0.1289	nuclear	many	no
7976	P06681;A0A0G2JL69;P06681-3;A0A0G2JIE7;H0Y3H6;P06681-2;B4DQI1;E9PDZ0	Complement C2;Complement C2b fragment;Complement C2a fragment	C2	7.21	0.1359	1.885	-0.1522	0.1266	secreted	liver	no
8039	P10909-4;P10909-6;P10909;P10909-5;P10909-2;H0YC35;P10909-3;H0YLK8	Clusterin;Clusterin beta chain;Clusterin alpha chain;Clusterin	CLU	8.701	0.1322	1.519	-0.1526	0.1256	secreted	many	no
7706	A0A3B3ISR2;B4DPQ0;P00736;F5H2D0;A0A3B3ITU4	Complement C1r subcomponent;Complement C1r subcomponent heavy chain;Complement C1r subcomponent light chain	C1R	7.886	0.1441	1.828	-0.1533	0.124	secreted	liver	no
7814	O19617;A0A140T921;A0A140T9H5;A0A140T9U8;A2AEA2;P10321;A0A1W2PRU9	HLA class I histocompatibility antigen, Cw-7 alpha chain	HLA-C	5.229	0.6593	12.61	-0.1538	0.1228	cell surface	many	no
7907	P02671;P02671-2	Fibrinogen alpha chain;Fibrinopeptide A;Fibrinogen alpha chain	FGA	9.619	0.1308	1.359	-0.1552	0.1193	secreted	liver	pos
7605	A0A075B6K4	Ig lambda variable	IGLV3-10	8.618	0.3069	3.561	-0.1563	0.1167	secreted	b-cell	no
7596	A0A075B6H9		IGLV4-69	7.802	0.3718	4.766	-0.157	0.1151	secreted	b-cell	no
7879	P01721	Ig lambda chain V-VI region AR	IGLV6-57	7.03	0.4063	5.78	-0.1577	0.1135	secreted	b-cell	no
7900	P01876;A0A286YEY1	Ig alpha-1 chain C region	IGHA1	9.58	0.1964	2.05	-0.1581	0.1126	secreted	b-cell	no
8066	P14770	Platelet glycoprotein IX	GP9	6.233	0.9203	14.77	-0.1582	0.1123	cell surface	platelets	no
8079	P17066	Heat shock 70 kDa protein 6	HSPA6	5.737	0.2801	4.882	-0.1591	0.1103	cytoplasmic	many	no
7981	P06737;P06737-2;E9PK47	Glycogen phosphorylase, liver form;Alpha-1,4 glucan phosphorylase	PYGL	4.789	0.3481	7.268	-0.1596	0.1091	cytoplasmic	neutrophil	no
8255	Q32Q12;P22392;P22392-2;O60361	Nucleoside diphosphate kinase;Nucleoside diphosphate kinase B;Putative nucleoside diphosphate kinase	NME1-NME2;NME2;NME2P1	5.089	0.5119	10.06	-0.1601	0.108	cytoplasmic	many	no
7881	P01743	Ig heavy chain V-I region HG3	IGHV1-46	7.56	0.4496	5.948	-0.1611	0.1058	secreted	b-cell	no
7944	P04275	von Willebrand factor;von Willebrand antigen 2	VWF	7.149	0.4131	5.779	-0.1614	0.1051	secreted, stored	endothelial cell	no
7682	A0A0C4DH73;P01611	Ig kappa chain V-I region Wes	IGKV1-12	7.506	0.296	3.943	-0.1638	0.0999	secreted	b-cell	no
7839	P00491;G3V5M2	Purine nucleoside phosphorylase	PNP	5.463	0.6303	11.54	-0.1641	0.0993	cytoplasmic	many	no
8194	P68363;P68363-2	Tubulin alpha-1B chain	TUBA1B	6.276	0.3363	5.358	-0.1657	0.0961	cytoplasmic	many	no
7865	P01599	Ig kappa chain V-I region Gal	IGKV1-17	7.973	0.2758	3.459	-0.166	0.0954	secreted	b-cell	no
8017	P09871;F8WCZ6;A0A087X232	Complement C1s subcomponent;Complement C1s subcomponent heavy chain;Complement C1s subcomponent light chain	C1S	8.065	0.1673	2.075	-0.1665	0.0943	secreted	liver	no
7975	P06576;H0YH81;F8W079	ATP synthase subunit beta, mitochondrial;ATP synthase subunit beta	ATP5B	5.442	0.5489	10.09	-0.1667	0.094	mitochondrial	many	no
8006	P08567	Pleckstrin	PLEK	6.779	0.4763	7.026	-0.167	0.0934	cytoplasmic	neutrophil, platelet, other	no
7607	A0A075B6P5;P01615	Ig kappa chain V-II region FR	IGKV2D-28	8.364	0.2254	2.695	-0.1683	0.0909	secreted	b-cell	no
7972	P06312	Ig kappa chain V-IV region	IGKV4-1	9.008	0.1752	1.945	-0.1689	0.0898	secreted	b-cell	no
7618	A0A087WSY5;Q96IY4;Q96IY4-2	Carboxypeptidase B2	CPB2	7.45	0.1848	2.48	-0.1696	0.0883	secreted	liver	no
7969	P05976-2;P05976	Myosin light chain 1/3, skeletal muscle isoform	MYL1	5.428	0.7093	13.07	-0.1699	0.0877	cytoplasmic	skeletal muscle	no
8004	P08514-3;P08514-2;P08514;A0A3B3IU79	Integrin alpha-IIb;Integrin alpha-IIb heavy chain;Integrin alpha-IIb light chain, form 1;Integrin alpha-IIb light chain, form 2	ITGA2B	6.469	0.4757	7.353	-0.1699	0.0877	cell surface	megakaryocyte	no
8105	P23528;G3V1A4;E9PP50;E9PK25;E9PQB7	Cofilin-1	CFL1	6.156	0.57	9.26	-0.1727	0.0826	cytoplasmic	many	no
7767	F8W0J6;P55209;P55209-2;P55209-3;H0YIV4;B7Z9C2;F8VV59;F5H4R6;F8VY35;F8VUX1;F8VXI6;F8W118;F8W020;H0YHC3;H0YH88;F8W543;F8VRJ2	Nucleosome assembly protein 1-like 1	NAP1L1	5.693	0.7416	13.03	-0.1736	0.0811	cytoplasmic	platelet, myelocytes	no
7805	O00187	Mannan-binding lectin serine protease 2;Mannan-binding lectin serine protease 2 A chain;Mannan-binding lectin serine protease 2 B chain	MASP2	6.296	0.2876	4.568	-0.1745	0.0794	secreted	liver	no
8035	P10599;P10599-2	Thioredoxin	TXN	6.055	0.6116	10.1	-0.1762	0.0764	cytoplasmic	many	no
7938	P04114	Apolipoprotein B-100;Apolipoprotein B-48	APOB	8.547	0.2123	2.484	-0.1783	0.0729	secreted	liver, intestine	no
7891	P01817	Ig heavy chain V-II region MCE	IGHV2-5	7.336	0.466	6.352	-0.1806	0.0693	er	b-cell	no
8070	P15144	Aminopeptidase N	ANPEP	5.685	0.4236	7.451	-0.181	0.0687	cytoplasmic	GI tract	no
7890	P01814	Ig heavy chain V-II region OU	IGHV2-70	6.278	0.7551	12.03	-0.1819	0.0673	secreted	b-cell	no
7917	P02750	Leucine-rich alpha-2-glycoprotein	LRG1	8.59	0.1992	2.319	-0.1827	0.066	secreted	liver, neutrophils	no
7808	O00391;O00391-2	Sulfhydryl oxidase 1	QSOX1	6.572	0.1967	2.992	-0.1851	0.0625	secreted	many	no
8311	Q9HDC9;H0Y512;Q9HDC9-2	Adipocyte plasma membrane-associated protein	APMAP	6.441	0.3473	5.392	-0.1859	0.0614	cell surface	neutrophils	no
8140	P34096	Ribonuclease 4	RNASE4	6.388	0.4094	6.409	-0.186	0.0613	secreted	liver	no
7925	P02775	Platelet basic protein;Connective tissue-activating peptide III;TC-2;Connective tissue-activating peptide III(1-81);Beta-thromboglobulin;Neutrophil-activating peptide 2(74);Neutrophil-activating peptide 2(73);Neutrophil-activating peptide 2;TC-1;Neutrophil-activating peptide 2(1-66);Neutrophil-activating peptide 2(1-63)	PPBP	7.69	0.6356	8.264	-0.1861	0.0611	secreted	platelets	no
8282	Q86XI8-2;Q86XI8	Uncharacterized protein C19orf68	C19orf68	6.544	0.3674	5.615	-0.1866	0.0604	cytoplasmic	many	no
7611	A0A075B6S5		IGKV1-27	7.293	0.2941	4.033	-0.1882	0.0582	secreted	b-cell	no
8196	P68371;P04350	Tubulin beta-4B chain;Tubulin beta-4A chain	TUBB4B;TUBB4A	6.412	0.4346	6.779	-0.1906	0.055	cytoplasmic	brain, others	no
8043	P11169;Q8TDB8-4;Q8TDB8-2;Q8TDB8;Q8TDB8-5	Solute carrier family 2, facilitated glucose transporter member 3;Solute carrier family 2, facilitated glucose transporter member 14	SLC2A3;SLC2A14	5.354	0.696	13	-0.1921	0.0531	channel	neutrophil	no
8102	P23284	Peptidyl-prolyl cis-trans isomerase B	PPIB	5.465	0.6815	12.47	-0.1929	0.0521	ER	many	no
7613	A0A075B7B8		IGHV3OR16-12	7.924	0.1771	2.235	-0.1931	0.0519	secreted	b-cell	no
8148	P40197	Platelet glycoprotein V	GP5	5.676	0.5879	10.36	-0.1931	0.0518	cell surface	platelets	no
7847	P00742	Coagulation factor X;Factor X light chain;Factor X heavy chain;Activated factor Xa heavy chain	F10	7.179	0.1753	2.442	-0.1932	0.0517	secreted	liver	no
8157	P48740;F8W876;P48740-3	Mannan-binding lectin serine protease 1;Mannan-binding lectin serine protease 1 heavy chain;Mannan-binding lectin serine protease 1 light chain	MASP1	6.661	0.2058	3.09	-0.1934	0.0514	secreted	many	no
8032	P0DP25;P0DP24;P0DP23;H0Y7A7;F8WBR5;M0QZ52;G3V479;E7ETZ0;E7EMB3		CALM2;CALM3;CALM1	5.531	0.7585	13.71	-0.1943	0.0503	cytoplasmic	many	no
7619	A0A087WSY6		IGKV3D-15	8.226	0.2366	2.876	-0.1959	0.0484	secreted	b-cell	no
8195	P68366-2;P68366	Tubulin alpha-4A chain	TUBA4A	6.716	0.3981	5.928	-0.1959	0.0485	cytoplasmic	platelets, others	no
7807	O00299	Chloride intracellular channel protein 1	CLIC1	5.644	0.607	10.75	-0.1977	0.0464	cytoplasmic	many	no
7932	P03950	Angiogenin	ANG	6.492	0.4117	6.341	-0.2001	0.0437	secreted	liver	no
8184	P62258	14-3-3 protein epsilon	YWHAE	5.283	0.5472	10.36	-0.2005	0.0433	cytoplasmic	many	no
7628	A0A087WZB5;Q9HBI1-3;Q9HBI1;Q9HBI1-2	Beta-parvin	PARVB	5.355	0.7193	13.43	-0.2009	0.0429	cytoplasmic	endothelial cells	no
7780	H0Y755;M9MML0;P08637	Low affinity immunoglobulin gamma Fc region receptor III-A	FCGR3A	6.86	0.269	3.921	-0.201	0.0428	cell surface	neutrophils	no
7859	P01031	Complement C5;Complement C5 beta chain;Complement C5 alpha chain;C5a anaphylatoxin;Complement C5 alpha chain	C5	8.098	0.1658	2.047	-0.2012	0.0426	secreted	liver	no
7761	F5GZZ9;Q86VB7-3;Q86VB7;Q86VB7-2;C9JHR8;Q86VB7-4	Scavenger receptor cysteine-rich type 1 protein M130;Soluble CD163	CD163	5.229	0.5327	10.19	-0.2021	0.0417	cell surface	macrophages	pos
8280	Q86UD1;E9PJ29	Out at first protein homolog	OAF	5.49	0.7107	12.94	-0.2021	0.0416	secreted	many	no
7882	P01762	Ig heavy chain V-III region TRO	IGHV3-11	5.735	0.8455	14.74	-0.2027	0.0411	secreted	b-cell	no
8041	P11142;E9PKE3;P11142-2;E9PNE6;E9PN89	Heat shock cognate 71 kDa protein	HSPA8	6.196	0.3926	6.336	-0.2031	0.0406	cytoplasmic	many	no
8187	P63000-2;P63000;P15153;B1AH78;B1AH77;P60763;B1AH80	Ras-related C3 botulinum toxin substrate 1;Ras-related C3 botulinum toxin substrate 2;Ras-related C3 botulinum toxin substrate 3	RAC1;RAC2;RAC3	5.397	0.7087	13.13	-0.2033	0.0404	cytoplasmic	many	no
8082	P18065;C9JMY1	Insulin-like growth factor-binding protein 2	IGFBP2	6.283	0.6795	10.82	-0.2035	0.0402	secreted	many	no
7872	P01701	Ig lambda chain V-I region NEW	IGLV1-51	8.685	0.2456	2.828	-0.2036	0.0401	secreted	b-cell	no
7973	P06331	Ig heavy chain V-II region ARH-77	IGHV4-34	7.198	0.5112	7.103	-0.2046	0.0391	secreted	b-cell	no
7864	P01591;D6RD17;D6RHJ6	Immunoglobulin J chain	IGJ;JCHAIN	8.263	0.361	4.369	-0.2051	0.0387	secreted	b-cell	no
8045	P11226	Mannose-binding protein C	MBL2	6.759	0.5693	8.423	-0.2066	0.0372	secreted	liver	no
7691	A0A0G2JSC0;A0A087WSX0		IGLV5-45	7.42	0.3595	4.845	-0.2076	0.0363	secreted	b-cell	no
8143	P36222	Chitinase-3-like protein 1	CHI3L1	5.526	0.6351	11.49	-0.2082	0.0358	secreted	many	no
7933	P03951;P03951-2	Coagulation factor XI;Coagulation factor XIa heavy chain;Coagulation factor XIa light chain	F11	6.764	0.1725	2.551	-0.2086	0.0354	secreted	liver	no
7953	P05062;A0A3B3IS80;A0A087WXX2	Fructose-bisphosphate aldolase B;Fructose-bisphosphate aldolase	ALDOB	5.733	0.798	13.92	-0.2087	0.0353	cytoplasmic	many	no
8245	Q15485;Q15485-2	Ficolin-2	FCN2	6.582	0.3643	5.534	-0.2093	0.0347	secreted	liver	no
8175	P60174-1;P60174;P60174-4;U3KPZ0	Triosephosphate isomerase	TPI1	5.876	0.4791	8.154	-0.2104	0.0338	cytoplasmic	many	no
7640	A0A0A0MS15		IGHV3-49	7.912	0.3135	3.963	-0.2107	0.0335	secreted	b-cell	no
7894	P01834	Ig kappa chain C region	IGKC	9.957	0.1227	1.232	-0.2118	0.0326	secreted	b-cell	no
8001	P08246	Neutrophil elastase	ELANE	5.09	0.5893	11.58	-0.2131	0.0315	secreted	neutrophil	no
7884	P01764	Ig heavy chain V-III region 23	IGHV3-23	6.675	0.6028	9.031	-0.2135	0.0312	secreted	b-cell	no
8050	P12236;V9GYG0;P12235;P05141	ADP/ATP translocase 3;ADP/ATP translocase 3, N-terminally processed;ADP/ATP translocase 1;ADP/ATP translocase 2;ADP/ATP translocase 2, N-terminally processed	SLC25A6;SLC25A4;SLC25A5	5.464	0.5417	9.915	-0.214	0.0308	mitochondrial	many	no
8088	P19652	Alpha-1-acid glycoprotein 2	ORM2	9.463	0.13	1.374	-0.2149	0.0301	secreted	liver	no
7886	P01767	Ig heavy chain V-III region BUT	IGHV3-53	5.982	0.9078	15.17	-0.215	0.03	secreted	b-cell	no
8094	P22692-2;P22692	Insulin-like growth factor-binding protein 4	IGFBP4	5.921	0.5563	9.395	-0.2165	0.0288	secreted	endothelial cell, others	no
8097	P22897	Macrophage mannose receptor 1	MRC1	4.923	0.5346	10.86	-0.217	0.0284	cell surface	monocytes, macrophages	no
7878	P01718	Ig lambda chain V-IV region Kern	IGLV3-27	7.449	0.3801	5.103	-0.219	0.027	secreted	b-cell	no
7876	P01715	Ig lambda chain V-IV region Bau	IGLV3-1	7.772	0.599	7.707	-0.2211	0.0256	secreted	b-cell	no
8055	P13591-4;A0A087WTE4;P13591;P13591-1;P13591-3;P13591-5;A0A087WWD4;A0A087WX77;H7BYX6;A0A087WV75;A0A087WTF6;P13591-6	Neural cell adhesion molecule 1	NCAM1	5.094	0.36	7.067	-0.2211	0.0255	cell surface	brain	no
8027	P0DP02	Ig human variable	IGHV3-30-3	8.854	0.1908	2.155	-0.2226	0.0245	secreted	b-cell	no
7711	A2NJV5		IGKV A18	7.929	0.5497	6.933	-0.2241	0.0236	secreted	b-cell	no
8309	Q9H4B7	Tubulin beta-1 chain	TUBB1	6.617	0.5417	8.186	-0.2246	0.0232	cytoplasmic	platelets, megakaryocytes	no
7903	P02144;B0QYF8;F2Z2F1;Q8WVH6;B0QYF7	Myoglobin	MB	5.234	0.7164	13.69	-0.2249	0.023	cytoplasmic	skeletal muscle	no
8170	P52907	F-actin-capping protein subunit alpha-1	CAPZA1	5.415	0.6184	11.42	-0.2259	0.0224	cytoplasmic	neutrophils, others	no
8238	Q14847;Q14847-2;C9J9W2	LIM and SH3 domain protein 1	LASP1	5.028	0.5568	11.07	-0.2277	0.0214	cytoplasmic	many	no
7877	P01717	Ig lambda chain V-IV region Hil	IGLV3-25	8.366	0.4198	5.018	-0.2281	0.0211	secreted	b-cell	no
7990	P07384;E9PL37	Calpain-1 catalytic subunit	CAPN1	4.978	0.3888	7.811	-0.2303	0.0199	cytoplasmic	many	no
7930	P02792	Ferritin light chain	FTL	5.719	0.9439	16.51	-0.2307	0.0197	intracellular	many	no
7949	P04432;P01597	Ig kappa chain V	IGKV1-39	7.953	0.4124	5.186	-0.2314	0.0193	secreted	b-cell	no
7724	B4E1Z4;P00751	Complement factor B;Complement factor B Ba fragment;Complement factor B Bb fragment	CFB	8.639	0.1333	1.543	-0.2315	0.0192	secreted	many	no
8291	Q92820	Gamma-glutamyl hydrolase	GGH	6.318	0.3806	6.024	-0.2321	0.0189	secreted	many	no
8244	Q15404;Q15404-2	Ras suppressor protein 1	RSU1	5.57	0.7642	13.72	-0.2338	0.018	cytoplasmic	platelet, myelocytes	no
8258	Q5HYB6;P06753-2;A0A087WWU8;P06753-3;P06753-6;J3KN67;A0A494C0P6		TPM3	6.108	0.5461	8.941	-0.2343	0.0178	cytoplasmic	muscle	no
8016	P09493-4;P09493-3;P09493-10;H0YKX5;P09493-8;A0A0S2Z4G6;Q6ZN40;P09493-9;P09493;H0YKP3;P09493-7;P09493-6	Tropomyosin alpha-1 chain	TPM1	5.48	0.581	10.6	-0.2348	0.0175	cytoplasmic	skeletal muscle	no
7846	P00740;P00740-2	Coagulation factor IX;Coagulation factor IXa light chain;Coagulation factor IXa heavy chain	F9	7.462	0.174	2.331	-0.2359	0.017	secreted	liver	no
7700	A0A286YFJ8;P01861	Ig gamma-4 chain C region	IGHG4	9.194	0.171	1.86	-0.2368	0.0166	secreted	b-cell	no
7644	A0A0A0MTH3;Q13418;Q13418-2;Q13418-3	Integrin-linked protein kinase	ILK	5.624	0.622	11.06	-0.2376	0.0162	cytoplasmic	many	no
7920	P02763	Alpha-1-acid glycoprotein 1	ORM1	9.605	0.1273	1.325	-0.24	0.0151	secreted	liver	pos
8163	P50552	Vasodilator-stimulated phosphoprotein	VASP	5.54	0.6092	11	-0.24	0.0151	cytoplasmic	neutrophils, others	no
8018	P09960-2;P09960;P09960-3;P09960-4	Leukotriene A-4 hydrolase	LTA4H	4.828	0.3927	8.134	-0.2404	0.015	cytoplasmic	macrophage	no
8292	Q92954-3;A0A0U1RR20;Q92954-6;Q92954;Q92954-4;Q92954-2;Q92954-5	Proteoglycan 4;Proteoglycan 4 C-terminal part	PRG4	6.409	0.26	4.058	-0.241	0.0147	secreted	synovium	no
7643	A0A0A0MT36		IGKV6D-21	7.172	0.4139	5.771	-0.2417	0.0144	secreted	b-cell	no
7980	P06733;A0A2R8Y6G6;P06733-2;K7EM90	Alpha-enolase;Enolase	ENO1	6.226	0.4336	6.964	-0.2423	0.0142	cytoplasmic	many	no
8191	P67936;A0A2R8Y5V9;A0A2R8YGX3;A0A2R8YH90;A0A2R8YE05;K7ENT6;P67936-2;A0A2R8YEU4;K7EMU5	Tropomyosin alpha-4 chain	TPM4	7.003	0.4213	6.016	-0.2439	0.0135	cytoplasmic	many	no
8322	Q9ULV4;Q9ULV4-2;Q9ULV4-3;B4E3S0	Coronin-1C;Coronin	CORO1C	5.359	0.6901	12.88	-0.2443	0.0134	cytoplasmic	neutrophils, others	no
8072	P15291-2;P15291	Beta-1,4-galactosyltransferase 1;Lactose synthase A protein;N-acetyllactosamine synthase;Beta-N-acetylglucosaminylglycopeptide beta-1,4-galactosyltransferase;Beta-N-acetylglucosaminyl-glycolipid beta-1,4-galactosyltransferase;Processed beta-1,4-galactosyltransferase 1	B4GALT1	5.278	0.5962	11.3	-0.2453	0.013	Golgi, cell surface	many	no
8095	P22792	Carboxypeptidase N subunit 2	CPN2	7.922	0.1715	2.165	-0.246	0.0127	secreted	liver	no
8021	P0CG48;F5GYU3;Q96C32;Q5PY61;J3QKN0;F5GXK7;F5H747;F5H388;B4DV12;F5H265;F5H2Z3;F5H6Q2;J3QTR3;J3QS39;P62987;P62979;P0CG47;M0R2S1;M0R1M6;Q49A90;A0A2R8Y422;M0R1V7	Polyubiquitin-C;Ubiquitin;Ubiquitin-60S ribosomal protein L40;Ubiquitin;60S ribosomal protein L40;Ubiquitin-40S ribosomal protein S27a;Ubiquitin;40S ribosomal protein S27a;Polyubiquitin-B;Ubiquitin	UBC;UBB;RPS27A;UBA52	5.738	0.3366	5.866	-0.2467	0.0124	cytoplasmic	many	no
7971	P06310	Igkappa variable	IGKV2-30	8.214	0.2293	2.792	-0.2482	0.0119	secreted	b-cell	no
8307	Q9BXR6	Complement factor H-related protein 5	CFHR5	7.029	0.2627	3.737	-0.2488	0.0117	secreted	liver	no
8107	P24821-4;P24821;J3QSU6;E9PC84;P24821-2;F5H7V9;P24821-3;P24821-5;P24821-6	Tenascin	TNC	5.134	0.7529	14.66	-0.2493	0.0115	ECM	synovium	no
7836	P00441;H7BYH4	Superoxide dismutase [Cu-Zn]	SOD1	6.02	0.7428	12.34	-0.2497	0.0114	cytoplasmic	many	no
8168	P52566;F5H6Q0;F5H3P3;H0YGX7;F5H2R5	Rho GDP-dissociation inhibitor 2	ARHGDIB	5.533	0.7138	12.9	-0.2505	0.0111	cytoplasmic	platelets, neutrophils	no
7771	G3V2W1;Q9UK55	Protein Z-dependent protease inhibitor	SERPINA10	7.124	0.2223	3.121	-0.2508	0.011	no signal peptide	liver	no
8052	P12814;P12814-3;P12814-2;P12814-4;H9KV75	Alpha-actinin-1	ACTN1	6.489	0.4745	7.313	-0.2509	0.011	cytoplasmic	platelet, myeloid cells	no
8136	P31946-2;P31946;Q4VY20;Q4VY19;A0A0J9YWE8	14-3-3 protein beta/alpha;14-3-3 protein beta/alpha, N-terminally processed	YWHAB	5.197	0.4591	8.834	-0.2511	0.0109	cytoplasmic	widespread	no
8147	P37837;F2Z393	Transaldolase	TALDO1	5.387	0.5205	9.661	-0.2522	0.0106	cytoplasmic	neutrophils	no
7992	P07737;K7EJ44	Profilin-1	PFN1	7.17	0.3569	4.978	-0.2527	0.0104	cytoplasmic	neutrophils,other	no
7768	F8W1R7;J3KND3;G8JLA2;G3V1V0;B7Z6Z4;P60660-2;P60660;F8VPF3;G3V1Y7;F8VZU9;F8W180	Myosin light polypeptide 6	MYL6	6.59	0.5248	7.963	-0.2532	0.0102	cytoplasmic	many	no
8128	P30101	Protein disulfide-isomerase A3	PDIA3	5.578	0.5267	9.442	-0.2534	0.0102	ER	many	no
8306	Q9BWP8-8;Q9BWP8-7;Q9BWP8-6;Q9BWP8-5;Q9BWP8-4;Q9BWP8-3;Q9BWP8-2;Q9BWP8-9;Q9BWP8;Q9BWP8-10	Collectin-11	COLEC11	6.248	0.2721	4.354	-0.2537	0.0101	secreted	liver	no
8192	P68032;P68133;A6NL76	Actin, alpha cardiac muscle 1;Actin, alpha skeletal muscle	ACTC1;ACTA1	7.081	0.4128	5.83	-0.2541	0.01	cytoplasmic	cardiac muscle	no
7828	O95810	Caveolae-associated protein 2	CAVN	5.858	0.6353	10.84	-0.2574	0.009	cytoplasmic	platelet, myelocytes	no
8130	P30491;P30685;P30490;P18464;P10319;P30498;P30483;P18463;P18465;P30487;P30488;P30485	HLA class I histocompatibility antigen, B-53 alpha chain;HLA class I histocompatibility antigen, B-35 alpha chain;HLA class I histocompatibility antigen, B-52 alpha chain;HLA class I histocompatibility antigen, B-51 alpha chain;HLA class I histocompatibility antigen, B-58 alpha chain;HLA class I histocompatibility antigen, B-78 alpha chain;HLA class I histocompatibility antigen, B-45 alpha chain;…	HLA-B	5.648	0.5934	10.51	-0.2595	0.0084	cell surface	many	no
7795	J3QRS3;P19105;O14950;J3KTJ1	Myosin regulatory light chain 12A;Myosin regulatory light chain 12B	H3F3B;H3F3A;HIST2H3PS2;H3F3C;HIST3H3	5.899	0.7633	12.94	-0.2608	0.0081	cytoplasmic	many	no
8257	Q5H9A7;P01033;H0Y789	Metalloproteinase inhibitor 1	TIMP1	5.917	0.7545	12.75	-0.2608	0.0081	secreted	many	no
8133	P30740;P30740-2	Leukocyte elastase inhibitor	SERPINB1	5.406	0.5952	11.01	-0.2637	0.0074	cytoplasmic	neutrophils	no
7841	P00558;P00558-2	Phosphoglycerate kinase 1	PGK1	5.754	0.5036	8.753	-0.2647	0.0072	cytoplasmic	many	no
7806	O00194	Ras-related protein Rab-27B	RAB27B	5.371	0.5348	9.957	-0.2659	0.0069	cytoplasmic	platelets, myeloid cells	no
8009	P08697;P08697-2;A0A0G2JPA8;C9JMH6;A0A0J9YY65	Alpha-2-antiplasmin	SERPINF2	8.523	0.1259	1.477	-0.2671	0.0066	secreted	liver	no
7961	P05362	Intercellular adhesion molecule 1	ICAM1	5.534	0.5603	10.13	-0.2687	0.0063	cell surface	AT2 cell	no
8179	P61224;P61224-3;E7ESV4;F5H7Y6;A6NIZ1;P61224-4;F5GX62;P62834;P61224-2;B7ZB78;F5H004;F5H823;F5H6R7;A0A075B6Q0	Ras-related protein Rap-1b;Ras-related protein Rap-1b-like protein;Ras-related protein Rap-1A	RAP1B;RAP1A	6.408	0.6391	9.974	-0.2691	0.0062	cytoplasmic	platelets, neutrophils	no
7954	P05106;H3BM21;P05106-2;P05106-3	Integrin beta-3;Integrin beta	ITGB3	5.966	0.5686	9.53	-0.272	0.0057	cell surface	many	no
8146	P37802;X6RJP6;P37802-2	Transgelin-2	TAGLN2	6.292	0.6226	9.895	-0.2722	0.0057	cytoplasmic	granulocyte, other	no
7837	P00450	Ceruloplasmin	CP	9.008	0.1106	1.227	-0.2739	0.0053	secreted	liver	pos
8210	Q01518;Q01518-2	Adenylyl cyclase-associated protein 1	CAP1	5.987	0.6215	10.38	-0.2742	0.0053	cytoplasmic	platelets, neutrophils	no
7880	P01742	Ig heavy chain V-I region EU	IGHV1-69	8.116	0.3687	4.543	-0.2767	0.0049	secreted	b-cell	no
8188	P63104;E7EX29;E7ESK7;B0AZS6	14-3-3 protein zeta/delta	YWHAZ	6.925	0.2954	4.266	-0.2774	0.0048	cytoplasmic	widespread	no
8240	Q15084-3;Q15084;Q15084-4;Q15084-5;Q15084-2	Protein disulfide-isomerase A6	PDIA6	5.128	0.5633	10.99	-0.2803	0.0043	ER	many	no
8057	P13671	Complement component C6	C6	7.858	0.1562	1.988	-0.2812	0.0042	secreted	liver	no
7952	P04792;F8WE04	Heat shock protein beta-1	HSPB1	5.884	0.5192	8.824	-0.2824	0.004	cytoplasmic	many	no
8125	P30041	Peroxiredoxin-6	PRDX6	5.921	0.5226	8.827	-0.2844	0.0038	cytoplasmic	muscle, others	no
7818	O75083;D6RD66;O75083-3	WD repeat-containing protein 1	WDR1	5.989	0.5531	9.235	-0.2856	0.0036	cytoplasmic	many	no
8134	P31146;H3BRY3	Coronin-1A;Coronin	CORO1A	5.416	0.5706	10.53	-0.2878	0.0034	cytoplasmic	neutrophil	no
7773	G3V3U4;G3V3I1;G3V295;G3V5Z7;P60900;G3V4S5;G3V2S7;P60900-2	Proteasome subunit alpha type;Proteasome subunit alpha type-6	PSMA6	5.687	0.6222	10.94	-0.2879	0.0033	cytoplasmic	many	no
7936	P04040	Catalase	CAT	6.265	0.4068	6.493	-0.2882	0.0033	cytoplasmic	AT2 cells and many	no
7804	O00151	PDZ and LIM domain protein 1	PDLIM1	6.011	0.603	10.03	-0.2891	0.0032	cytoplasmic	platelet, other	no
8176	P60709;A0A2R8Y793	Actin, cytoplasmic 1;Actin, cytoplasmic 1, N-terminally processed	ACTB	8.358	0.2961	3.543	-0.2919	0.0029	cytoplasmic	many	no
8271	Q6Q788;C9JZZ0	Apolipoprotein A-V	APOA5	5.589	0.588	10.52	-0.2924	0.0029	secreted	liver	no
7966	P05534	HLA class I histocompatibility antigen, A-24 alpha chain	HLA-A	5.845	0.6462	11.06	-0.2934	0.0028	cell surface	many	no
7634	A0A087X1J7;P22352	Glutathione peroxidase;Glutathione peroxidase 3	GPX3	7.702	0.216	2.805	-0.2965	0.0025	secreted	kidnew,others	no
7636	A0A0A0MRJ7;P12259	Coagulation factor V;Coagulation factor V heavy chain;Coagulation factor V light chain	F5	6.906	0.1788	2.59	-0.298	0.0023	secreted	liver	no
7958	P05155;P05155-3;P05155-2;H9KV48;E9PGN7	Plasma protease C1 inhibitor	SERPING1	8.904	0.1228	1.38	-0.2984	0.0023	secreted	liver, skin	no
8249	Q15942;H0Y2Y8;Q15942-2	Zyxin	ZYX	5.941	0.5753	9.682	-0.3007	0.0021	cytoplasmic	widespread	no
8022	P0DJI8;E9PQD6	Serum amyloid A-1 protein;Amyloid protein A;Serum amyloid protein A(2-104);Serum amyloid protein A(3-104);Serum amyloid protein A(2-103);Serum amyloid protein A(2-102);Serum amyloid protein A(4-101);Serum amyloid A protein	SAA1	9.083	0.5411	5.957	-0.3008	0.0021	secreted	liver	pos
8218	Q06033-2;Q06033;E7ET33;A0A087WW43	Inter-alpha-trypsin inhibitor heavy chain H3	ITIH3	8.116	0.2146	2.644	-0.3023	0.002	secreted	liver	no
8221	Q08380	Galectin-3-binding protein	LGALS3BP	7.593	0.2704	3.562	-0.3026	0.002	secreted	many	no
7887	P01772	Ig heavy chain V-III region KOL	IGHV3-33	7.957	0.4489	5.642	-0.3033	0.0019	secreted	b-cell	no
8120	P28070	Proteasome subunit beta type-4	PSMB4	5.14	0.6022	11.72	-0.3129	0.0014	cytoplasmic	many	no
8115	P27105;P27105-2	Erythrocyte band 7 integral membrane protein	STOM	6.085	0.6308	10.37	-0.3133	0.0013	cytoplasmic	platelets, neutrophils	no
7693	A0A0J9YX35	Ig heavy chain	IGHV3-64D	7.699	0.2762	3.588	-0.3146	0.0013	secreted	b-cell	no
8062	P14543;P14543-2	Nidogen-1	NID1	5.353	0.4333	8.095	-0.3148	0.0013	ECM	many	no
7664	A0A0C4DGZ8;P07359	Platelet glycoprotein Ib alpha chain;Glycocalicin	GP1BA	6.268	0.2643	4.217	-0.3168	0.0012	cell surface	platelets	no
7627	A0A087WYS1;E7EUC7;Q16851-2;Q16851;C9JNZ1	UTP--glucose-1-phosphate uridylyltransferase	UGP2	5.115	0.5593	10.93	-0.3203	0.001	cytoplasmic	many	no
7994	P07900;P07900-2	Heat shock protein HSP 90-alpha	HSP90AA1	6.18	0.2858	4.625	-0.3207	0.001	cytoplasmic	many	no
7641	A0A0A0MSA9;A0A0C4DG49;P15151-3;P15151-2;P15151-4;P15151	Poliovirus receptor	PVR	6.225	0.2896	4.653	-0.3237	0.0009	cell surface	many	no
8227	Q13201;E7EPG1	Multimerin-1;Platelet glycoprotein Ia*;155 kDa platelet multimerin	MMRN1	5.66	0.4536	8.014	-0.326	0.0008	secreted	platelets, others	no					haptoglobin related protein
7685	A0A0G2JIW1;P0DMV9;P0DMV8;P0DMV8-2;V9GZ37	Heat shock 70 kDa protein 1B;Heat shock 70 kDa protein 1A	HSPA1B;HSPA1A	5.191	0.4996	9.624	-0.3304	0.0007	cytoplasmic	many	no
7915	P02748	Complement component C9;Complement component C9a;Complement component C9b	C9	8.505	0.1359	1.598	-0.3317	0.0007	secreted	liver	no
7937	P04075;J3KPS3;H3BQN4;P04075-2;H3BPS8;H3BUH7;H3BR04	Fructose-bisphosphate aldolase A;Fructose-bisphosphate aldolase	ALDOA	6.576	0.3626	5.514	-0.3328	0.0006	cytoplasmic	skeletal muscle	no
7985	P07237;H7BZ94;H0Y3Z3	Protein disulfide-isomerase	P4HB	5.383	0.5086	9.448	-0.3371	0.0005	ER	many	no
8023	P0DJI9	Serum amyloid A-2 protein	SAA2	9.018	0.6024	6.68	-0.3393	0.0005	secreted	liver	pos
7727	B7ZKJ8		ITIH4	8.859	0.1387	1.566	-0.3446	0.0004	secreted	liver	pos
8083	P18206-2;P18206	Vinculin	VCL	6.532	0.3716	5.689	-0.3461	0.0004	cytoplasmic	many	no
7856	P01019	Angiotensinogen;Angiotensin-1;Angiotensin-2;Angiotensin-3;Angiotensin-4;Angiotensin 1-9;Angiotensin 1-7;Angiotensin 1-5;Angiotensin 1-4	AGT	8.577	0.2104	2.453	-0.3494	0.0003	secreted	liver, neural	no
8123	P29401;P29401-2;A0A0B4J1R6	Transketolase	TKT	6.044	0.5396	8.928	-0.3514	0.0003	cytoplasmic	neutrophils	no
8084	P18428	Lipopolysaccharide-binding protein	LBP	8.134	0.3058	3.759	-0.3534	0.0003	secreted	liver	no
7622	A0A087WUL2;P49720;A0A087WXQ8;A0A087WY10	Proteasome subunit beta type-3	PSMB3	5.174	0.6445	12.46	-0.3541	0.0003	cytoplasmic	many	no
7593	A0A024R6I7;A0A0G2JRN3		SERPINA1	9.993	0.1352	1.352	-0.3542	0.0003	secreted	liver	pos
7893	P01833	Polymeric immunoglobulin receptor;Secretory component	PIGR	6.521	0.5043	7.733	-0.3545	0.0003	cell surface	epithelial diverse	no
7835	P00390-5;P00390-4;P00390-2;P00390-3;P00390	Glutathione reductase, mitochondrial	GSR	5.226	0.4462	8.539	-0.3554	0.0002	mitochondrial, cytoplasmic	neutrophils, others	no
7979	P06732	Creatine kinase M-type;Creatine kinase M-type, N-terminally processed	CKM	5.213	0.746	14.31	-0.3557	0.0002	cytoplasmic	muscle	no
7855	P01011;G3V595	Alpha-1-antichymotrypsin;Alpha-1-antichymotrypsin His-Pro-less	SERPINA3	9.494	0.1649	1.737	-0.3568	0.0002	secreted	liver	pos
7726	B5MC82;P30046-2;P30046;A6NHG4;J3KQ18	D-dopachrome decarboxylase;D-dopachrome decarboxylase-like protein	DDT;DDTL	5.261	0.8151	15.49	-0.3647	0.0002	cytoplasmic	many	no
7776	G3XAK1;P26927	Hepatocyte growth factor-like protein;Hepatocyte growth factor-like protein alpha chain;Hepatocyte growth factor-like protein beta chain	MST1	6.608	0.2574	3.895	-0.3715	0.0001	secreted	liver	no
8071	P15169	Carboxypeptidase N catalytic chain	CPN1	7.735	0.1605	2.075	-0.3826	<0.0001	secreted	liver	no
8040	P11021	78 kDa glucose-regulated protein	HSPA5	6.321	0.3428	5.423	-0.3869	<0.0001	ER	many	no
8246	Q15582;H0Y8L3	Transforming growth factor-beta-induced protein ig-h3	TGFBI	6.803	0.1858	2.731	-0.3899	<0.0001	secreted	many	no
8117	P27797;K7EJB9	Calreticulin	CALR	6.037	0.4906	8.126	-0.3975	<0.0001	ER	many	no
8182	P61981	14-3-3 protein gamma;14-3-3 protein gamma, N-terminally processed	YWHAG	5.14	0.5455	10.61	-0.4004	<0.0001	cytoplasmic	many	no
7977	P06702	Protein S100-A9	S100A9	6.437	0.8833	13.72	-0.4006	<0.0001	cytoplasmic	many	no
8119	P28066;P28066-2	Proteasome subunit alpha type-5	PSMA5	5.178	0.6551	12.65	-0.401	<0.0001	cytoplasmic	many	no
8078	P16930;P16930-2	Fumarylacetoacetase	FAH	5.256	0.547	10.41	-0.4072	<0.0001	cytoplasmic	liver, others	no
7744	D6W5L6;P07988;H0Y7V6	Pulmonary surfactant-associated protein B	SFTPB	6.274	0.3761	5.995	-0.4109	<0.0001	lamellar bodies	AT2 and club cells	no
7982	P06744;A0A2U3TZU2;A0A0A0MTS2;P06744-2;K7EQ48;A0A2R8Y6C7;A0A0J9YYH3;A0A0J9YXP8;A0A0J9YX90	Glucose-6-phosphate isomerase	GPI	5.97	0.5145	8.617	-0.419	<0.0001	cytoplasmic	many,including lung	no
7939	P04179;P04179-4;P04179-3;P04179-2;F5H4R2;F5GYZ5;F5H3C5	Superoxide dismutase [Mn], mitochondrial	SOD2	5.991	0.5821	9.716	-0.4202	<0.0001	mitochondrial	many	no
7955	P05109	Protein S100-A8;Protein S100-A8, N-terminally processed	S100A8	6.131	0.7531	12.28	-0.4327	<0.0001	cytoplasmic	many	no
7984	P07195;A0A3B3IS95;A8MW50;C9J7H8	L-lactate dehydrogenase B chain;L-lactate dehydrogenase	LDHB	6.607	0.2714	4.108	-0.4333	<0.0001	cytoplasmic	many	no
8114	P26038	Moesin	MSN	5.605	0.5219	9.31	-0.4407	<0.0001	cytoplasmic	many, including type II cells	no
8059	P13796	Plastin-2	LCP1	6.512	0.2834	4.351	-0.4772	<0.0001	cytoplasmic	neutrophils	no
8103	P23381;P23381-2	Tryptophan--tRNA ligase, cytoplasmic;T1-TrpRS;T2-TrpRS	WARS1	5.354	0.52	9.712	-0.4858	<0.0001	cytoplasmic	many	no
