# Supplementary material for: Decreased plasma cartilage acidic protein 1 in COVID‐19
Source: Physiol Rep. 2023 Sep 4;11(17):e15814. doi: 10.14814/phy2.15814 (PMC10477339; doi:10.14814/phy2.15814)
Supplement: Supplementary file 1 — Data S1. [file PHY2-11-e15814-s001.zip › phy215814-sup-0002-Supinfo2.xlsx]

## Sheet: Sheet1
Sample and subject	CRTAC1 plasma concentration
Sample	ELISA (nM)	Ever admitted y=1, n=0	Age or >89	Sex	Race	Height	Weight	BMI	FVC	%	FEV1	%	DLCO%				Physical functioning %	Role lim Physical %	Role lim emotionall %	Energy/Fatigue	Emotional wellbeing %	Social functioning %	Pain %	General Health	Health Change	Coronary artery disease	Heart Failure	Vascular disease	Stroke	Dementia	Pulmonary dis	rheumatol	Peptic ulcer	Liver Y/N	Liver severe	Diabetes Y/N	Diabetes with organ compl	Hemiplejia	Renal disease	Cancer Y/N	Metastasis	HIV/AIDS y/n
LC1042	3.90548	0	28	F	White	63	163	28.87	3.56	97	3.08	98	82				80	100	100	75	92	100	100	90	75	N	N	N	N	N	N	N	N	N		N		N	N	N		N
LC1055	4.9555	0	29	F	White		245		3.15	86	2.72	87					25	0	0	15	40	12.5	10	25	0	N	N	N	N	N	N	N	N	N		N		N	N	N		N
LC1054	5.83776	0	48	F	White	65	242	40.34	3.16	86	2.37	81					25	0	0	20	68	12.5	55	80	25	N	N	N	N	N	N	N	N	N		N		N	N	N		N
LC1059	6.8993	0	21	F	White	62	155	28.35	pt could not exhale long enough								65	0	66.7	45	48	62.5	67.5	65	25	N	N	N	N	N	N	N	N	N		N		N	N	N		N
LC1057	7.91646	0	42	F	White	65.5	142	23.27	3.63	96	2.91	95					25	0	0	5	20	12.5	22.5	30	0	N	N	N	N	N	N	N	N	N		N		N	N	N		N
LC1058	8.37551	1	54	F	White	67.5	270	41.73	3.83	100	2.87	96					10	0	100	5	84	25	45	35	0	N	N	N	N	N	N	Y	N	N		N		N	N	N		N
LC1061	10.8515	0	52	F	White	66.5	191	30.37	5.88	111	3.82	101	106				25	0	0	0	16	37.5	32.5	10	25	N	N	N	N	N	Y	N	N	N		Y	N	N	N	N		N
LC1040	10.9025	1	26	F	White	66	180	29.05	4.09	101	3.1	90					90	25	66.7	25	64	62.5	67.5	25	25	N	N	N	N	N	N	N	N	N		N		N	N	N		N
LC1052	11.9287	0	53	F	White	68	145	22.05									45	0	0	10	48	25	22.5	65	25	N	N	N	N	N	N	N	N	N		N		N	N	N		N
LC1060	12.1634	0	63	F	White	64	160	27.46	3.01	93	2.36	95					40	0	0	25	96	12.5	32.5	45	25	N	N	N	N	N	N	N	N	N		N		N	N	N		N
LC1015	12.5808	0	48	M	White	65	155	25.79	3.64	85	3.04	90					60	0	0	20	84	25	67.5	80	0	N	N	N	N	N	N	N	N	N		Y	N	N	N	N		N
LC1056	12.9035	0	59	M	White	68	200	30.41	4.33	97	3.36	99					55	25	100	20	40	50	100	65	25	N	N	N	N	N	N	N	N	N		N		N	N	N		N
LC1048	13.1315	0	58	M	White	71	190	26.5	3.63	73	2.97	78					75	0	100	20	80	62.5	80	65	25	N	N	N	N	N	N	N	N	N		N		N	N	N		N
LC1041	14.1412	1	68	F	White	58.5	184	37.8	1.97	84	1.38	78					85	75	66.7	25	44	75	77.5	65	25	N	N	N	N	N	N	Y	N	N		N		N	N	N		N
LC1050	15.0033	0	50	F	White	65	142	23.63	3.49	95	2.41	83					80	25	66.7	35	80	37.5	57.5	45	0	N	N	N	N	N	N	N	N	N		N		N	N	N		N
LC1034	15.0042	0	64	M	White	69	272	40.17	3.48	78	2.75	82	74				85	100	100	45	96	100	90	40	25	N	AFIB	N	N	N	N	N	N	N		Y	N	N	N	N		N
LC1053	15.5834	0	44	F	White	66	118	19.05	3.98	102	3.21	102					40	0	33.3	5	56	25	32.5	35	25	N	N	N	N	N	N	N	N	N		N		N	N	N		N
LC1003	16.811	1	62	M	White	73	262	34.57	4.54	84	3.34	82	90				15	0	0	5	84	37.5	57.5	35	0	N	N	N	N	N	Y	N	N	N		N		N	N	N		N
LC1099	17.2894	0	40	F	White	66	120	19.37	3.99	101	3.04	94					95	75	100	80	84	75	57.5	95	25	N	N	N	N	N	N	N	N	N		N		N	N	N		N
LC1094	17.3284	0	57	F	White	63	262	46.41	2.69	83	1.96	77					5	0	0	0	60	0	22.5	25	0	N	N	N	N	N	N	Y	N	N		N		N	N	N		N
LC1010	17.3647	0	38	F	White	64	266	45.71									25	0	33.3	10	28	37.5	35	30	25	N	N	N	N	N	Y	N	N	N		N		N	N	N		N
LC1005	19.5814	0	20	M	White	67	189	29.21	5.64	100	4.86	104					100	100	100	90	92	100	100	75	25	N	N	N	N	N	N	N	N	N		N		N	N	N		N
LC1035	19.8788	0	52	F	White	65	175	29.12	2.95	82	2.32	81					60	0	100	55	80	62.5	45	65	0	N	N	N	N	N	N	N	N	N		N		N	N	N		N
LC1016	19.9245	0	44	F	White	67	170	26.63	3.01	75	2.42	75					85	75	100	40	56	87.5	90	35	50	N	N	N	N	N	N	N	N	N		N		N	N	N		N
LC1101	19.9722	0	43	F	Unknown	61	115	21.73	3.24	98	2.48	92					85	0	100	10	92	50	100	65	0	N	N	N	N	N	N	N	N	N		N		N	N	N		N
LC1037	20.2756	0	41	F	White	69	185	27.32	4.16	99	3.25	93					85	0	0	20	32	50	45	85	25	N	N	N	N	N	N	N	N	N		N		N	N	N		N
LC1098	20.4657	0	26	F	White	66	128	20.66	3.63	90	3.32	96					100	50	33.3	40	60	62.5	57.5	65	25	N	N	N	N	N	N	N	N	N		N		N	N	N		N
LC1025	21.1406	1	71	F	White	64	189	32.4	2.42	81	1.91	85					30	0	33.3	50	68	25	45	70	25	N	N	N	Y	N	N	N	N	N		Y	N	N	N	Y	Y *met solid tumor?*	N
LC1001	21.4962	0	39	F	Unknown	66	200	32.28	3.42	86	2.91	90					25	0	100	10	60	87.5	32.5	40	50	N	N	N	N	N	N	N	N	N	405	N		N	N	N		N
LC1047	21.9306	1	33	F	White	64	215	36.97	3.86	102	3.31	105					85	0	100	25	80	75	90	65	50	N	N	N	N	N	N	N	N	N		N		N	N	N		N
LC1038	22.1666	0	48	F	White	67	200	31.32	2.48	63	1.28	41					30	0	0	15	48	50	45	40	0	N	N	N	N	N	Y	N	N	N		N		N	N	N		N
LC1033	22.3882	0	68	F	White	63	187	33.13	2.5	85	1.81	81					70	50	66.7	55	72	75	55	75	75	N	N	N	N	N	N	N	N	N		Y	N	N	N	N		N
LC1039	23.4293	0	72	F	White	65	170	28.33	3.15	103	2.08	91					40	0	66.7	25	72	62.5	55	50	25	N	N	N	N	N	N	N	N	N		N		N	N	N		N
LC1036	23.6	0	36	F	Black	62	199	36.32	2.93	101	2.45	101					60	0	0	20	68	50	100	45	25	N	N	N	N	N	Y	N	N	N		N		N	N	N		N
LC1013	24.242	0	41	F	White	65	223	37.02	3.42	90	2.84	92					55	25	100	35	92	100	100	75	25	N	N	N	N	N	N	N	N	N		N		N	N	N		N
LC1049	25.2932	0	56	F	Unknown	65	145	24.13	3.02	86	2.64	96					25	0	66.7	15	80	12.5	22.5	35	0	N	N	N	N	N	N	N	N	N		N		N	N	N		N
LC1051	25.2976	0	56	F	Black	65	252	41.94	3.28	130	2.57	129					30	0	100	30	56	37.5	45	35	0	N	N	N	N	N	N	N	N	N		N		N	N	N		N
LC1004	25.5622	0	63	F	White	58	107	22.36	2.32	85	1.83	88					45	0	0	0	28	0	32.5	30	25	N	N	N	N	N	N	N	N	N		N		N	N	N		N
LC1100	25.7354	0	44	F	White	64	240	41.2	3.09	84	2.45	83					45	0	66.7	20	48	25	45	30	25	N	N	N	N	N	N	N	N	N		N		N	N	N		N
LC1008	25.7369	1	53	M	White	69	185	27.32	4.09	82	3.`9	83	54				65	0	100	45	76	50	77.5	55	25	N	N	N	N	N	N	N	N	N		N		N	N	N		N
LC1096	25.7948	0	40	F	White	66	220	35.51	3.76	95	3	93					35	0	100	20	80	37.5	32.5	25	0	N	N	N	N	N	N	N	N	N		N		N	N	N		N
LC1102	25.9488	0	40	F	Unknown	66	252	40.68	3.7	97	2.94	94	94				30	0	33.3	10	44	12.5	32.5	35	0	N	N	N	N	N	Y	N	N	N		N		N	N	N		N
LC1006	26.7191	0	44	F	White	67.5	197	30.33	3.87	96	3.02	94					45	25	66.7	15	64	25	32.5	65	25	N	N	N	N	N	Y	N	N	N		N		N	N	N		N
LC1002	26.9562	0	20	F	White	63	150	26.57									80	0	0	30	52	25	32.5	30	25	N	N	N	N	N	N	N	N	N		N		N	N	N		N
LC1022	27.4072	0	48	F	White	65	290	48.26	2.88	78	2.43	83					35	0	0	15	64	50	45	45	25	N	N	N	N	N	N	N	N	N		N		N	N	N		N
LC1011	27.7568	0	29	F	White	65	155	25.79	4.04	104	3.2	97					50	100	100	30	56	37.5	32.5	50	25	N	N	N	N	N	N	N	N	N		N		N	N	N		N
LC1014	29.7981	0	55	F	Unknown	64	206	35.36	3.36	97	2.79	103					55	25	66.7	20	80	62.5	57.5	70	25	N	N	N	N	N	N	N	N	N		N		N	N	N		N
LC1044	30.0969	0	53	M	White	61	167	31.66	3.25	91	2.65	96	93				55	0	33.3	35	52	50	45	60	0	N	N	N	N	N	N	N	N	N		N		N	N	N		N
LC1093	30.1635	1	47	F	White	70	212	30.42	4	91	3.23	93					20	0	0	20	48	25	22.5	50	0	N	N	Y	N	N	Y	N	N	N		N		N	N	N		Y
LC1046	30.33	0	36	F	Black	66	186	30.1	3.64	107	2.99	106					55	0	0	30	52	37.5	67.5	70	25	N	N	N	N	N	N	N	N	N		N		N	N	N		N
LC1012	30.8971	0	57	F	White	67	294	31.95	3.32	88	2.65	91					35	0	0	25	72	62.5	45	30	25	N	N	N	N	N	Y	polymyalgia rheumatica	N	N		N		N	Y	N		N
LC1043	30.8998	0	46	F	White	67	187	29.33	3.85	96	3.19	100					40	0	100	0	84	12.5	55	55	0	N	N	N	N	N	N	N	N	N		N		N	N	N		N
LC1069	30.9361	0	48	M	White	64	232	39.92	3.7	89	2.99	91	89				50	0	100	25	80	50	22.5	35	0	N	N	N	N	N	N	N	N	N		N		N	N	N		N
LC1103	31.1208	0	67	M	White	75	242	30.25	3.06	56	2.44	60					35	50	33.3	25	40	37.5	45	35	75	N	N	N	N	N	N	N	N	N		N		N	N	N		N
LC1030	32.0155	1	60	M	White	69	167	24.71	2.29	50	1.74	50					30	0	66.7	35	80	37.5	55	75	0	N	N	N	N	N	N	Y	N	N		N		N	N	N		N
LC1088	32.7204	0	56	F	White	64	211	36.3	3.64	106	2.63	98					0	0	0	15	44	25	32.5	15	0	N	N	N	N	N	N	N	N	N		Y	N	N	N	N		N
LC1064	32.839	0	49	M	White	74	210	26.96	5.1	88	3.55	79					65	0	0	5	24	37.5	100	15	25	N	N	N	N	N	Y	N	N	N		N		N	N	N		N
LC1078	33.3662	0	33	M	White	70	215	30.85	5.84	107	4	91					40	0	0	30	44	50	45	40	0	N	N	N	N	N	N	N	N	N		N		N	N	N		N
LC1085	33.6866	0	56	F	Black	61	179	33.82	2.33	96	2	104					40	0	0	10	24	12.5	45	65	25	N	N	N	Y	N	Y	N	N	N		N		N	N	N		N
LC1027	34.1902	0	58	M	White	70	216	30.99	4.39	88	3.47	92					55	0	100	25	52	37.5	80	60	25	Y	N	N	N	N	N	N	N	N		N		N	N	N		N
LC1092	34.1945	0	58	F	Asian	62	180	32.92	2.88	93	2.25	94					40	0	0	45	80	37.5	32.5	50	25	N	N	N	N	N	N	N	N	N		N		N	N	N		N
LC1029	34.5655	1	52	F	White	69.5	285	41.48	3.77	92	2.93	90					5	0	33.3	0	44	25	10	30	0	N	N	N	N	N	N	N	N	N		N		N	N	N		N
LC1095	34.6582	0	48	F	White	61	134	25.32	3.12	97	2.45	95					55	0	0	10	28	25	22.5	20	0	N	N	N	N	N	N	N	N	N		N		N	N	N		N
LC1031	36.1924	0	55	M	White	73	225	29.69	5.18	96	3.9	94					40	0	100	50	68	50	67.5	60	25	N	N	N	N	N	N	N	N	N		N		N	N	N		N
LC1086	36.37	0	19	M	White	69	160	23.63	4.98	95	3.9	88					95	50	33.3	35	60	50	90	45	0	N	N	N	N	N	N	N	N	N		N		N	N	N		N
LC1082	36.4697	1	36	F	White	64	220	37.76	3.67	98	2.88	93					40	0	0	10	20	12.5	22.5	15	0	N	N	N	N	N	N	N	N	N		N		N	N	N		N
LC1090	36.9629	1	56	F	White	63	156	27.63	2.89	88	2.48	97					55	25	66.7	45	40	62.5	90	80	50	N	N	N	N	N	Y	N	N	N		N		N	N	Y	N	N
LC1017	36.9647	0	73	F	White	67	140	21.93	2.88	88	2.28	93					15	0	100	35	80	75	80	55	25	N	N	N	N	N	N	polymyalgia rheumatica	N	N		N		N	N	N		N
LC1073	37.5486	0	42	F	White	64	116	19.91	3.95	107	3.08	103					80	0	0	5	28	25	45	25	0	N	N	N	N	N	N	N	N	N		N		N	N	N		N
LC1023	37.6767	0	72	F	White	68	152	23.11	3.23	94	2.62	100					30	0	0	20	48	25	32.5	55	25	N	N	N	N	N	N	N	N	N		N		N	N	N		N
LC1032	38.0931	0	37	M	Asian	67	130	20.36	4.83	100	4.34	111					95	0	0	35	44	37.5	20	40	25	N	N	N	N	N	N	N	N	N		N		N	N	N		N
LC1007	38.3918	0	58	F	White	62	240	43.9	2.41	78	1.83	76					25	0	66.7	20	72	37.5	22.5	10	25	N	N	N	N	N	Y	N	N	N		N		N	N	N		N
LC1091	38.5185	0	47	F	White	64	199	34.16	2.65	73	2.19	76					90	100	100	50	80	100	67.5	55	50	N	N	N	N	N	N	N	N	N		N		N	N	N		N
LC1009	38.6298	0	57	F	White	65.5	170	27.86	4.09	112	3.4	119					90	75	66.7	20	40	75	67.5	60	25	N	N	N	N	N	N	N	N	N		N		N	N	N		N
LC1026	38.8566	0	65	F	Unknown	69	150	22.15	not reproducible. Values in visit note								40	0	0	10	44	37.5	45	20	0	N	N	N	Y	N	N	N	N	N		N		N	N	N		N
LC1084	40.5904	0	42	F	White	65.5	175	28.68	3.88	102	2.93	95					45	0	0	30	48	37.5	45	60	25	N	N	N	N	N	N	N	N	N		N		N	N	N		N
LC1066	40.6934	0	52	M	Unknown	71	215	29.99	5.05	98	3.44	86					75	0	66.7	15	52	0	67.5	30	0	N	N	N	N	N	N	N	N	N		N		N	Y	N		N
LC1070	40.7494	0	48	M	White	79	325	36.61	4.42	66	3.34	64					40	0	100	25	60	37.5	55	45	25	N	N	N	N	N	N	N	N	N		N		N	N	N		N
LC1024	40.8309	0	24	M	Unknown		236		6.65	113	5.49	113					100	75	66.7	45	76	75	67.5	75	50	N	N	N	N	N	N	N	N	N		N		N	N	N		N
LC1018	40.8703	0	53	F	White	63	170	30.11	3.87	115	2.98	113					50	0	33.3	25	48	50	35	25	0	N	N	N	N	N	N	N	N	N		N		N	N	N		N
LC1097	40.8922	1	55	F	White	67	167	26.19	3.37	89	2.64	89					10	0	0	50	32	25	32.5	40	25	N	N	N	N	N	N	N	N	Y	(NASH)	N		N	N	N		N
LC1063	43.7754	0	41	M	Unknown	was here with wife's visit											100	100	100	75	96	100	100	95	50	N	N	N	N	N	N	N	N	N		N		N	N	N		N
LC1067	45.1733		36	F	White	63	198	35.09	3.44	95	2.77	93					25	0	100	0	36	12.5	45	35	0	N	N	N	N	N	N	N	N	N		N		N	N	N		N
LC1028	46.4136	0	60	F	White	64	122	20.94	3.04	91	2.14	83					60	75	66.7	35	76	62.5	45	70	25	N	N	N	N	N	N	N	N	N		N		N	N	N		N
LC1062	46.8777	0	35	F	Unknown	58	120	25.08	2.31	76	2.05	80	62				35	0	0	25	40	50	0	45	0	N	N	N	N	N	N	N	N	N		N		N	N	N		N
LC1065	47.3098	0	54	F	White	68	295	44.85	2.85	72	2.08	67					65	0	0	30	48	37.5	32.5	55	25	N	N	N	N	N	Y	N	N	N		N		N	N	N		N
LC1087	47.8697	0	75	F	White	70	250	35.87	2.39	69	1.91	73					5	0	0	0	32	0	10	30	0	N	N	N	N	N	Y	N	N	N		N		N	N	N		N
LC1089	48.002	0	66	M	White	71	185	25.8	4.99	106	3.82	109					85	100	100	50	64	87.5	55	70	75	N	N	N	N	N	N	N	N	N		N		N	N	N		N
LC1080	48.1817	0	66	F	White	63.5	159	27.81	2.51	80	1.88	78					35	0	0	0	60	37.5	45	30	0	N	N	N	N	N	N	N	Y	N		Y	N	N	N	Y	N	N
LC1079	50.321	0	51	F	White	68	212	32.23	3.44	85	2.92	92					40	0	66.7	10	56	62.5	45	80	0	N	N	N	N	N	N	N	N	N		N		N	N	THYROID-yes	?	N
LC1020	50.3241	0	77	F	White	66	228	36.85	2.8	93	1.94	86					35	0	100	15	72	75	67.5	65	25	N	N	N	N	N	N	N	N	N		N		N	N	N		N
LC1019	50.8516	0	58	F	White	64	157	26.96	4.08	121	3.36	128					45	0	33.3	5	64	25	67.5	75	0	N	N	N	N	N	N	N	N	N		N		N	N	N		N
LC1071	51.4728	0	49	F	White	65	120	19.97	3.42	89	2.85	94	74				45	50	100	30	56	50	57.5	65	25	N	N	N	Y	N	N	N	N	N		N		N	N	N		N
LC1072	51.8081	0	32	F	White	70	280	40.18	4.44	98	3.44	91					40	50	100	5	64	75	67.5	45	25	N	N	N	N	N	N	N	N	N		N		N	N	N		N
LC1081	52.6345	0	74	F	White	64.25	171	29.18	3.11	108	1.66	77					85	0	100	25	48	25	32.5	45	25	N	N	N	N	N	Y	N	N	N		N		N	N	N		N
LC1075	53.6598	1	56	F	White	68	356	54.18	3.79	96	2.76	90					15	0	33.3	35	60	37.5	22.5	30	25	N	N	N	N	N	N	N	Y	N		N		N	N	N		N
LC1068	58.5752	0	56	M	White	68	236	35.89	4.42	96	3.56	102					50	0	0	0	24	0	22.5	10	75	N	N	N	N	N	N	N	N	N		Y	N	N	N	N		N
LC1021	59.4602	0	52	F	White	64	165	28.32	3.55	101	2.65	95					20	0	100	10	56	12.5	55	40	0	N	N	N	N	N	N	N	N	N		N		N	N	N		N
LC1083	61.1854	1	50	F	Black	65	174	28.98	1.95	65	1.69	70					50	25	0	15	32	0	87.5	50	0	N	N	N	N	N	N	N	N	N		Y	N	N	N	N		N
LC1076	62.8897	0	45	F	White	66	252	40.67	3.16	81	2.67	85					20	0	33.3	15	60	25	57.5	20	0	N	N	N	N	N	N	N	N	N		N		N	N	N		N
LC1077	63.5463	1	61	F	White	66	184	29.74	3.44	97	2.69	98					60	50	66.7	75	84	100	100	100	50	Y	N	N	N	N	N	N	N	N		N		N	N	N		N
LC1074	65.8012	0	60	F	White	65	194	32.38	3.52	103	2.87	108					30	0	33.3	20	36	25	45	50	25	N	N	N	N	N	N	Y	N	N		N		N	N	N		N
