# Supplementary material for: Decreased plasma cartilage acidic protein 1 in COVID‐19
Source: Physiol Rep. 2023 Sep 4;11(17):e15814. doi: 10.14814/phy2.15814 (PMC10477339; doi:10.14814/phy2.15814)
Supplement: Supplementary file 1 — Data S1. [file PHY2-11-e15814-s001.zip › phy215814-sup-0003-Supinfo3.xlsx]

## Sheet: CRTAC1_supp_tab_4
celltype	method	disease_log2fc	disease_pval
AT2	pseudobulk	-0.410205	0.313722
AT1	pseudobulk	-0.586993	0.121007
basal	pseudobulk	-0.634378	0.00623869
ciliated	pseudobulk	-0.923623	1.28e-06
club	pseudobulk	-0.639327	0.00565942
vascular endothelial	pseudobulk	-0.629857	0.0757214
macrophage	pseudobulk	-0.884194	0.000228151
goblet	pseudobulk	-0.789902	0.0252134
fibroblast	pseudobulk	-1.68835	0.00117449
neutrophil	pseudobulk	-0.472287	0.0288763
myofibroblast	pseudobulk	-0.573537	0.202646
AT2	single_cell	-0.363496	2.43e-12
lymphatic endothelial	single_cell	0.147485	5.3e-05
